# Supplementary material for: Text Mining Genotype-Phenotype Relationships from Biomedical Literature for Database Curation and Precision Medicine
Source: PLoS Comput Biol. 2016 Nov 30;12(11):e1005017. doi: 10.1371/journal.pcbi.1005017 (PMC5130168; doi:10.1371/journal.pcbi.1005017)
Supplement: S1 Data — (TXT) [file pcbi.1005017.s008.txt]

Dataset output of triplet extraction.
============================================================
Keys for Curation labels
0- Curator annotated this as wrong triplet
1- Curator annotated this as correct triplet
2- Not annotated by curators
===========================================================
Mutation	Entrez Gene ID	Disease Name	Disease Mesh ID	PMIDS	 Curation label
p|SUB|T|47|D	2100	BCa	D001943	18234910;12060651;26096934;8647655;19014637;21189020;11165054;6833276;16885353;23989939;11751851;25220500;16652145;22136072;25792512;22322011;7776978;8393415;17089000;14502562;1737390;12221075;17352212;19133118;19148496;19036881;1312348;24949273;8334230;19191023;16135398;18997042;8969192;11297266;12584569;11911261;18506184;25363551;16055089;21801150;15798179;15720130;26008983;25169499;22751729;16843570;8989922;10542244;3345726;9195978;15746050;16452244;23052036;21353385;16266999;23912210;21607583;9041186;9391166;19435893;21939528;20334368;16484337;18256929;7540237;16538538;16189183;15862970;16373700;10029090;10441522;8770893;18483177;21138753;9460986;16886680;7984147;15059907;3666278;14715875;9548807;25854764;1329906;15645137;24913037;17356170;21069738;24887061;22171782;23969579;25775416;11719429;20955597;26022099;21238538;20023903;1973070;22016394;23407330;8031308;25279503;10996850;20083194;10567695;24570075;22077725;9790999;22488553;9699674;23908594;8702648;3623715;15254723;11551969;18344524;21654191;1399148;8493449;12014631;8964830;3216861;8253861;2553250;10780912;8017854;21234300;11291748;20686837;22138011;25158023;12387416;10399957;12652653;8884220;2268550;21528199;2166713;7585469;18025271;12063569;15298729;21357440;23829892;9973194;17043687;16003740;3410939;12408756;25962645;7526884;21830785;8968093;15930300;10336878;17068199;18957410;25527452;23554355;23996077;25551582;19276159;25994570;23273518;24464577;25642737;23073201;10811478;18457950;21432907;12801635;23292247;26056942;26284426;24973581;21316236;20851879;2761264;22929011;2160722;3899774;7635576;19507033;20508912;8866829;24349450;25959927;2626034;25607819;19906835;19915977;2843763;17574840;10788804;1346585;17259978;24853881;20929863;21498698;11193846;1710949;25250112;12846413;10773883;17123704;8217877;22016821;25158701;24771004;19891787;22821173;9632141;2430688;16417655;25102111;18982261;15870697;20484415;12939467;20484105;11595710;22247020;1551109;16954436;20440542;3377788;19635153;16322249;21458421;8490200;9541191;23351343;19416221;1803860;10544951;1779972;10663635;10514454;17297458;25976617;23408729;23811274;24433040;23988382;22166808;1663805;24027428;25045421;11410870;12101080;22948256;6690057;15866426;16038899;3289739;2143180;25569504;11306494;12049292;24475282;25031719;20603204;1735610;16319139;9000593;26014809;23396250;24039831;9684856;1837981;2253226;6539408;12063183;20540537;24221993;15528968;17676480;19432882;25592673;17640169;21818667;15095143;15019161;8472397;8206329;17689241;18540573;12555073;2202849;21399657;6097215;11455588;23756170;17868955;3612887;25724736;10328963;8319825;21182832;11280806;19208741;21510769;16285571;9860891;14523990;3697972;22983366;7588808;20594311;17683807;23892407;15084247;10876047;25789847;24324062;11509655;24523301;25561912;25921122;23529778;6347369;9493856;26043691;2380187;25866478;20020198;22564730;17959712;21552863;25366547;25274727;2295073;14659646;9202406;7750484;16613992;21264246;2219196;22632416;22926029;10919267;15166400;3689980;19262688;19565011;23192981;15850806;10330684;21566082;17944972;8507182;12137874;6704959;12115729;24013708;21334935;18202149;24078384;26182949;2572268;15271523;2523976;24487688;12012621;12778068;10950817;1973827;8694505;19909799;24727858;14572154;3132322;19808975;10751396;21565459;10074906;23043626;12168814;25415228;19262151;22828872;17347775;3007157;9328342;1958511;15218361;24706460;9377581;11379010;17531354;21315392;14559831;7495704;25894363;16377195;9212232;22316168;12168084;23216894;12163135;11118434;21976973;18163210;8841000;25200981;24335179;15877230;2720778;23680332;8213878;23479679;7045150;23285198;24116279;9182658;25064350;21292820;1657190;17473980;25603122;10874041;10769635;7503956;17496233;12085235;9831541;22693611;25451255;11297518;2991148;23071702;12385007;2005879;15497179;9885990;23886178;12529979;10674019;20518489;24975389;17145894;23391443;23166842;11104571;19171042;17638069;3881171;26232188;7770962;17078870;19467598;18475978;18604872;22875023;9649124;23546941;8142294;22592846;24917186;10912952;15788639;20534448;2233701;9199297;17992702;21464042;23129342;24338880;25316285;24909514;21035921;24457069;12400015;19861542;7527295;11571649;18718015;14974442;17550976;18493848;26063340;24897521;25048790;11092402;15963498;12058962;2539536;24375531;2558302;7646813;25019212;17344212;20946955;18498022;2832225;26247838;9252694;15486045;19730705;25364260;19267401;16541326;7850811;9581869;2601336;16822929;10860825;8413317;22003275;19566924;10066447;23690045;10588349;12402159;21465532;10048744;22028490;19394823;23056468;16339279;23340249;17256129;12644308;16901971;23727370;6887873;12773051;7885082;8386111;18634052;2851100;24335877;22272226;18644836;11788792;133118;12771131;11497259;23891847;14667992;9212242;24758297;9177835;2064982;2546152;1661625;2224859;24778018;3047554;22842983;10502734;26256606;9139890;15539407;23595090;23871935;2204092;8062268;24231527;11759830;2831036;26148177;10718487;22975630;20682778;17881028;20498644;11526506;26234195;17989318;12477494;19660128;3497634;25556455;8557652;24124614;12950230;21892209;23592903;18182989;11278572;25884855;2925799;7478561;16785991;8283494;20101226;23474223;19383788;9048588;22833172;10227383;3371253;16490301;14666386;1617636;9458362;19966541;9581833;18431487;15566300;88612;12478661;1316197;16707425;24147044;11678309;2224861;23621257;16596234;21550420;22266712;23565238;22079223;16393696;6323872;3689773;24678732;25982681;20519331;4092571;11025452;8225203;19773755;24878609;25573962;23607964;11358677;2328727;18035065;23830798;15701871;23840685;16140958;11526449;23361053;21205088;17099723;24239807;18974122;25918110;11099636;21565489;17343335;8999872;19377875;22493363;20101232;26100284;17954562;21362200;20018896;1751783;7629427;17170219;15528276;15520195;12467140;7055809;18350162;19237581;11506505;7528832;24513268;11330965;11437101;1649393;16854221;17438530;26156237;12239181;15663189;14659344;21036704;1316549;21081474;18716323;18676864;16762319;26115764;24223763;24721635;16707467;25613518;18781181;2737155;19367501;16273314;10573118;2704424;9843971;1707153;22488170;24568496;11830647;2740355;20602165;24742378;24337508;23859151;7914723;17428466;18314876;9870265;25356567;12429981;18254957;20010870;12672823;9426405;21573449;9610357;23110550;23308083;7881099;22038895;23782942;23991063;9202398;3689774;2386945;16166329;22498909;25880141;19724876;16211243;7551993;19360358;16827104;24558373;8635867;3402660;1537883;26183823;25960046;21286376;17391873;24377631;20719812;21567106;11076645;15950373;22524801;18444175;3611068;9094080;25476497;25656679;1420166;10089272;16091003;17297925;21183018;25888249;16822479;23758962;8669823;15020841;17477881;25669969;18505918;23352703;12036452;18183589;6896147;3398853;19826085;19585470;2375600;17467167;10472342;11836633;10418827;18596667;11502879;17015169;14972564;20884965;24523856;6331655;25368674;19698761;3970700;1322575;16604468;18580070;9535862;9950689;10861841;1655943;19943620;24070605;23675192;3398843;17203208;26116361;6683273;16204061;19372579;11241275;18353613;14657709;14710227;24738610;24745479;24377627;19861963;2471072;20471474;17339367;21258428;10087323;21291899;25961194;24171482;9196063;1790395;20526802;9673390;8386539;2615350;23675751;19651774;26276395;16888808;12419697;15053061;19563893;16097799;16513679;20657450;19956831;19405959;24421881;21614210;6539596;11376125;17083744;24335925;20222671;11335189;7621894;15664452;18790736;26130569;23688634;3049518;23584474;20515940;24687552;8013376;16949628;8275464;23114334;22827285;20213084;23222814;11062008;10493525;19366686;21635549;8074450;20687930;23362043;11078920;14754635;22415614;1868259;26018796;7626491;15735724;17007882;23596819;23264216;12873981;2249658;22805760;22253796;24068253;23755096;11850804;16954438;15020686;22526491;2471564;10197642;11034091;20102612;25227799;23801079;24528023;6254651;17115070;23106959;17363451;16671099;10652612;19830429;22406407;20412845;24735615;8080731;16834535;16836568;14555537;24377502;14871499;16737220;2562927;24611152;22415095;15516986;8617281;2334736;21726627;23742963;12973733;16239301;18381425;17214372;26297734;20651249;17700529;24819588;10726863;26231669;9344869;18281517;24784321;18524869;11384868;3567903;20172961;7750094;22553917;22922095;21559691;12036947;17483331;2436753;8842528;26115782;17158755;21389782;11002266;18497072;12353226;18593923;11297611;18508997;11235993;9928667;12189226;26019795;16721044;10694431;6672191;2883329;23160374;18611244;3378211;25781932;7499360;22841774;12478674;22765220;16300755;23043339;9380407;18521740;1319537;12079141;8625307;23620854;14745018;1525049;16006774;11597580;8608954;22644871;14557597;10582361;25900323;21402692;15319565;11759826;8978457;10382840;12459712;16325750;12642867;9888458;11448926;1763658;17681026;23306463;24912774;17440164;25435410;2748604;10383375;25613180;8879680;25491778;17899364;16580129;23742062;2540430;22267707;16785249;9497103;10952784;25246274;22922893;12160329;19189271;24292814;21396094;19464890;26087309;8519692;71446;20730604;21068479;1586297;10499498;6184157;10822014;18061162;21076704;2707170;23151593;23570421;16140969;21737572;18483257;19288406;2702612;10452832;24982369;11685554;9171245;24549332;24931391;20689759;22274920;11489833;3180062;19148520;17530883;12361720;2555058;16884709;22722322;22331811;20525379;17636039;21898842;24586383;15081542;21672623;19706513;15313910;19882246;12210742;8402691;8136310;1738172;1446056;8572595;12650703;3010982;9406243;7476977;10537179;21166494;22981979;23810988;17804714;16912174;8726669;15930295;25169659;23445569;10728695;18955141;15069073;12679802;3972969;24720764;21491467;8435211;14979919;25101695;12612060;11398990;7834453;23900794;10537142;2109997;3865204;6596096;22134360;19345478;24078229;8033109;10079213;10085099;8389450;6099863;832225;21935420;7516927;18982263;22939887;2845728;14648659;19586900;18310294;651367;17572113;9350037;18681966;20605053;23878789;18705646;8735608;12788669;11115535;22421057;9831078;18927631;16954476;15618286;7316992;9375027;22640735;25848915;23364537;10212133;11445245;15939799;17186378;23144858;16044155;24361399;18000219;17074804;11767001;16323060;25885472;12072430;7927950;25198889;10683318;18264702;2422449;14578200;17309179;25706943;19727732;16123159;6368983;21119048;10542266;17078868;11079160;8219253;25338303;24788909;22569107;23625657;2785242;25009658;11704871;14759988;24887503;2379149;18639247;15944447;23142496;10551786;23317257;24457100;23604116;11179906;22615588;19855437;9934858;12373608;15145518;24583601;17120616;24771279;16260590;15922725;18391223;23291195;15849742;10880014;24847310;17275999;10762752;7200421;2660983;12798355;24014377;7799933;20977238;12496244;22048988;15925220;10573110;16168102;18022314;12174898;21308737;21301934;20665103;17015480;21761921;20408889;20123965;25934412;48195;22554523;17279774;18553460;16541309;22976807;12818801;8417822;25865675;12080040;7926273;10505111;24909173;24481412;24983126;10601611;8794845;54436;10074924;17717071;9891496;2898476;16772530;12123791;22494012;16141357;10598586;23886126;16551874;24929094;19929851;15986430;20028984;6366721;16466914;17295243;24554387;15280403;22113133;20398285;19335207;25066322;2125695;16157482;2832283;10884390;19010922;9713824;23535840;6086422;22115192;9524123;25265351;11861388;24082637;23634843;10727847;7797076;9687160;9443403;17914099;15993269;19074826;16962266;803095;7606885;26107214;22479642;17513611;22984505;19115200;23318431;10962560;21769919;7794275;2826342;11673900;11377979;14744776;20043041;24192230;3390830;22227894;17453339;21273600;14620916;11196191;25707442;15695516;24125835;9079651;14654952;1373605;25791989;2550815;12421874;19056847;10030690;25539909;25863232;7850070;21518957;8517651;19439415;16087726;18332077;21281602;1732047;3586653;14723951;8499329;19116881;25728338;3180080;21531767;12060645;12838321;17545614;12444551;9486561;16596643;9221809;2851088;3405096;16326432;23422737;9175630;9658403;10493812;19513066;21567016;19101605;3540417;16474171;16180720;20601496;25772245;18701496;9658402;24510305;10519395;10357772;22740885;23917222;16138375;7585646;22093954;12651610;15723837;9673398;17145865;9675550;25047514;25666914;22138208;23152107;22001608;12000758;1322087;1394117;15072922;10713673;9811351;21343399;2569809;1868468;19372557;24448371;22266909;11351266;19852955;10364481;17957784;15029461;22692793;9533649;21040551;2835683;24115045;11165041;24366869;19347880;16109739;23163256;15070968;21744988;24146212;12374462;25496233;23899187;10537315;21641815;2554064;25661160;15111309;24784865;21896307;24084454;20087650;19042015;1557412;20811002;2632259;1656243;8669822;19129951;1930624;12531430;3502607;21680658;18550772;11280794;17586727;8838457;25466889;17089027;12115566;15542775;22457607;9514153;18836303;16271361;25733698;7553677;15714461;16545347;17216666;10070857;1547282;1813069;10077159;24910887;11933840;20951759;21149439;15184056;8547183;9570382;6682424;17384676;2274;9140076;25310526;25588716;12393800;23686317;16740773;25709476;20090199;24425042;10563836;19446718;7768908;16766525;10373415;18547800;20937153;17273741;22615145;20497542;16319980;23807418;23618876;25721606;15534001;19270784;23593342;11420689;7763000;1567169;17440047;17207794;15514569;2335572;21478912;26093295;11560381;21310852;770052;23033967;19041697;19455234;10639564;22554;1779977;16597452;3398771;24464646;10612426;15161039;7542560;21460179;15604252;12438259;22020934;11097087;19881955;9705075;19038308;24604209;18594210;18245667;18434081;24681549;8887648;25837691;17951403;17010073;23467843;7696176;15026082;2828211;11821435;24711831;1923504;21059650;20577680;19270430;9570831;6121799;16670003;9138599;11156249;1339300;23694696;11911951;16037384;11522280;4017965;8940394;9888460;25848700;15095398;19556829;2401;24260594;23770854;11110058;15299065;9408078;16093440;12750288;19744932;23340769;20952588;23053649;18665173;23677255;17233835;23996076;17195090;22295239;2153048;8883409;22057482;24422630;9014838;15735031;23525242;18516289;1972345;17551498;20875141;3954780;1710682;16033851;9270016;10023683;3607774;22825736;11278744;18256928;9228646;14973083;2112515;25004254;3620515;16037379;22677031;18982262;23864928;23241166;16982776;24312824;18813793;2849550;15186849;8920997;12174911;21617214;21600875;12847548;21041297;25736597;10762645;21295777;15923602;18171986;8562478;2001431;2462866;23460839;23841465;3164252;20800481;14503844;3427225;23273170;23199901;16040383;25517620;25070711;16434996;20956467;7200400;20124477;22697792;8157081;23762395;8388708;25803095;9848525;11127827;20727204;12509456;7983041;23301676;22051164;12602901;18952423;20846760;7559794;25949910;17446718;12529413;24004716;11473729;2708354;11068855;18245228;22056974;3370740;10998426;21344235;2736533;6229532;8261397;15120421;21871131;26124080;10612431;17534123;17359283;1985102;18515984;7388945;8641545;23818393;23562642;24469035;10687852;19561640;15878912;8801168;23275522;10993898;9815641;10344731;23992604;10578478;16288031;21380407;24606123;9285694;23880059;18475995;20934245;18043895;23843848;23244111;23119004;19285978;2068513;10953303;7829219;22808086;17976513;23145106;22593082;17192291;20691743;7854352;25510910;18542055;8028610;19130882;6329663;24903376;21163714;19928832;	2
p|SUB|R|72|P	27113	BCa	D001943	20021639;15756275;21479369;15183535;20156327;18781154;20443084;14634508;21061796;20638924;22741010;2274;17624591;22729912;24114315;23034890;21833626;14683420;25750340;17719241;16033823;17018785;23468244;25169539;20233677;17696741;22903472;18493234;23793604;12702523;23716179;21365326;18402691;19046423;16314399;19193430;18058229;21706156;8402691;26034701;20127253;16864176;17909070;18230179;21475903;19214744;22994752;21667122;17387621;19787241;19885596;10548311;25398538;18640791;23071787;19707196;19639206;20371218;15138483;14581358;21535297;	2
p|SUB|R|399|Q	7515	BCa	D001943	17922186;16457697;16000577;16475125;24205095;17987379;14652276;17018785;20183911;24489692;21290343;18415712;21637676;18481169;21637570;16319991;16328064;19886181;15066923;22296363;19465687;70077;17935911;23103366;15665590;18701435;20708344;17116943;15113441;16829685;16963196;19446452;17063276;25537147;25340946;21643959;12565173;16596326;18357393;20720310;24292986;23740134;20442803;18752184;14652281;14693738;24606430;21700777;19051060;21749698;11921191;23886187;14679022;22903472;16280050;20411322;	2
p|SUB|H|1047|R	5290	BCa	D001943	18951408;25953087;21324922;19818761;18798071;23592373;18375489;24504125;19418217;19633047;25422220;23986086;16582596;20424113;22370636;24193002;19844234;25243101;23633485;25527189;26266985;24471188;25027743;25621052;24361696;25583473;23541593;26234639;19671852;19903845;21822287;22932669;982433;23940356;26028026;25679319;17990317;19027487;18829560;25736040;26266975;19010894;23184205;25969993;26247526;23895914;24563619;16322248;17947469;23982433;22315990;20169162;	2
p|SUB|T|241|M	7517	BCa	D001943	24728564;15066923;17063276;25556451;21700777;12023982;17116943;23562721;70077;21749698;20004634;16475125;22864780;14578164;18701435;17063279;62721;16963196;19426727;16485136;23740134;17018785;14652281;22611952;18977234;19789975;25169497;17701750;20054644;20708344;21637570;22161248;21701125;18752184;12565173;25340946;	2
p|SUB|R|194|W	7515	BCa	D001943	23886187;19886181;22903472;25023197;23464416;16829685;21637676;25862854;16457697;16963196;14652276;19124519;14652281;23103366;18357393;70077;16835078;20183911;20708344;19446452;17922186;18701435;15665590;17935911;15113441;21700777;24402573;16492928;16319991;20411322;25340946;12496039;19465687;16000577;14679022;12565173;21749698;	2
p|SUB|K|751|Q	2068	BCa	D001943	18459458;21700777;19615095;14757194;20708344;70077;24402573;20111903;18196582;15598761;24716840;18752184;24101192;21793320;16672066;19051060;25789018;17935274;16002061;20379847;17063276;20720310;16475125;22870145;18534129;18415712;18977234;16319991;16000577;20508946;18701435;15090466;25113251;20183911;16985021;17683639;16280050;	2
p|SUB|E|545|K	5290	BCa	D001943	18798071;19027487;25621052;24175777;16322248;23184205;21775521;19633047;18375489;23888070;25953087;25027743;26001593;23982433;19010894;18829560;17990317;19903845;17947469;19818761;25422220;982433;25320628;26247526;24504125;22932669;23541593;19418217;25736040;20424113;26234639;23895914;24193002;	2
p|SUB|I|655|V	2064	BCa	D001943	18237245;18062925;20401632;16416013;21997313;16000574;17687647;18058229;12166652;20380571;26049584;14578152;18721072;21474413;15743501;18348656;14569185;15970791;18237248;23594562;23900832;18837888;17918664;23086302;15987431;21204706;11857355;18090908;19336545;15374636;17452776;15550452;25520082;20524057;20872355;11731415;24608202;	2
p|SUB|V|158|M	1312	BCa	D001943	21898113;24460628;17047485;14504192;16191465;15941966;21974969;11706521;17562079;20591221;12052257;17385677;25013436;16969494;24629213;20037207;12415427;26123186;11434504;22124994;15987428;24146281;14520706;23869875;20130981;22297695;16103451;23039364;21438753;15386537;24307619;15382051;	2
p|SUB|I|105|V	2950	BCa	D001943	18080216;10548311;20568049;26123186;23826324;25375048;21749698;17336217;22272830;17624589;20526737;16672066;14683420;19760040;11059750;17693660;18326615;17922231;19469640;17696741;19379515;19921428;23999848;18058229;23812950;22052985;16835078;14973092;17301692;	2
p|SUB|I|157|T	11200	BCa	D001943	25583358;17935274;20223004;15492928;21701879;15361853;18706089;20223018;17250914;11461078;16897426;15095295;15803365;16998506;19030985;21049466;24713400;23713947;19372713;18930998;22799331;15239132;21876083;18058223;12610780;16914568;15980987;17661168;15810020;	2
p|SUB|G|129|R	4145	BCa	D001943	17955362;15814850;16211235;11948133;11032019;11680708;12140755;18681966;21310852;22128761;12839947;10589775;10772829;11894130;22270933;23192981;14647416;25472534;15830142;12122014;11115535;11078803;	2
p|SUB|D|312|N	2068	BCa	D001943	18701435;16985021;70077;20111903;17932351;20708344;25537147;15090466;20720310;15886521;17935274;16000577;24101192;20379847;15598761;21793320;20127278;21700777;21643959;25789018;16685590;17018785;20508946;	2
p|SUB|K|303|R	2099	BCa	D001943	15026626;16280033;19842032;12639951;22993622;15034868;17553133;23236557;16713253;18471979;15604293;19561644;19887647;19487288;17172405;20101208;22282662;19205871;	2
p|SUB|S|100|P	5241	BCa	D001943	12021435;18787947;22417809;26276712;26112095;16157482;11169868;12730682;17393299;23302999;16328027;23364898;10639564;19789341;23299531;23468257;19828359;19834055;20208137;17273741;16273201;	2
p|SUB|R|188|H	7516	BCa	D001943	25556451;21701125;14578164;20004634;17018785;19064565;12023982;21290343;21632523;24621646;12023985;22611952;20127279;24728564;16835078;16485136;15958648;	2
p|SUB|D|148|E	328	BCa	D001943	11921191;21700777;70077;15113441;16000577;26257461;24893568;20720310;23272074;24606430;24414702;18701435;17922186;24076439;16492928;18357393;	2
p|SUB|S|326|C	4968	BCa	D001943	24402573;17922186;20054639;12779082;18977234;24606430;26089588;16492928;23369609;20058067;12496039;24076439;20183911;24893568;16614128;19391486;	2
p|SUB|V|432|L	1545	BCa	D001943	12010864;14520706;15072827;19208203;17053044;21438753;14744739;19214745;15987428;20033481;15941966;11074351;15382051;18628428;20054638;18597657;	2
p|SUB|R|213|H	6817	BCa	D001943	14520706;16175316;15318931;16080486;15377847;20663177;22011087;25225888;25385181;16103451;18854828;15743503;19949855;16141802;21977969;	2
p|SUB|L|10|P	7040	BCa	D001943	17018785;14607332;17293864;23887657;15305380;17848193;20096948;15113441;18058229;20349130;21673823;18523885;20640597;20143152;12750287;17035001;	2
p|SUB|G|12|V	3265	BCa	D001943	20551057;19403524;20581865;20385028;18850003;12700279;23376849;20679487;24598028;23376331;18186519;17974970;26028026;12838322;23918800;17974974;19509242;24976598;24205362;	2
p|SUB|I|462|V	1543	BCa	D001943	11698341;16807674;18628428;17063266;19346634;21438753;24629213;22426923;17603290;22292665;15237001;15382051;22515117;20035380;15870154;	2
p|SUB|V|16|A	2876	BCa	D001943	24498107;17922231;24716840;16969494;20143154;17293864;17018785;24437375;15933380;16945136;26130326;18553161;20052533;21056286;	2
p|SUB|R|280|H	7515	BCa	D001943	21427728;22903472;19465687;16492928;15113441;16280050;14652276;18701435;19446452;16829685;70077;17922186;427728;21700777;16000577;	2
p|SUB|V|600|E	673	BCa	D001943	20371713;25496804;18186519;25538079;21998674;22820413;26077004;25862786;22985957;20679487;22454535;23020847;25841200;24205362;22845480;25806228;21081656;	2
p|SUB|F|31|I	6790	BCa	D001943	15802297;24349361;16849685;15688402;17627006;16411056;15271853;17018785;15271856;16762494;21412660;21598251;23803310;15598762;25154511;	2
p|SUB|E|542|K	5290	BCa	D001943	25679062;19418217;18375489;25736040;25621052;19818761;24569783;25422220;19027487;23895914;24193002;18798071;17947469;25027743;23184205;	2
p|SUB|V|20|G	6571	BCa	D001943	21493188;25595492;6218994;26119108;26128366;23957594;25921129;15191288;26218994;26128362;24710440;26127876;24238837;24838410;24076257;26103495;	2
p|SUB|Q|223|R	3953	BCa	D001943	26199932;21887553;21698367;19697123;21516303;23564622;25422752;25863476;18668212;21947707;25261679;19017403;	2
p|SUB|A|1708|E	672	BCa	D001943	22399190;15184261;18036263;20960228;16758124;10737987;11916966;24742220;8872468;12400015;21063910;11802208;	2
p|SUB|L|432|V	1545	BCa	D001943	20037207;15237001;17458695;24629213;23869875;17063266;12618873;12415427;15072827;16766147;16103451;16847423;	2
p|SUB|R|175|H	7157	BCa	D001943	9154814;17130833;24486524;21508668;22405851;21332394;9407971;21621504;1508668;22824795;14608092;22982566;	2
p|SUB|P|187|S	1728	BCa	D001943	22903472;23468244;11361019;24884893;19494791;18511948;22515117;15138483;20526805;21329464;19628038;	2
p|SUB|E|185|Q	4683	BCa	D001943	21811815;20004634;16002061;18606567;20720310;21700777;18701435;23381647;70077;25712764;	2
p|SUB|D|351|Y	2099	BCa	D001943	11384864;11325832;16328721;11751902;12594813;7981453;11553641;14680815;16010412;10815929;12639951;9662256;	2
p|SUB|R|415|Q	2072	BCa	D001943	14652281;21424776;23852586;24465539;21700777;19124519;17932351;70077;18701435;25023197;	2
p|SUB|G|388|R	2264	BCa	D001943	14710228;16109476;11830541;16012724;21037081;16822847;20066896;17084840;23226373;24416997;	2
p|SUB|R|273|H	7157	BCa	D001943	24809783;16166291;21508668;18840648;25733866;23798621;21621504;24677579;77579;9407971;1508668;	2
p|SUB|D|302|H	5241	BCa	D001943	17932347;16251207;19318553;19367188;601643;17293864;17940865;15601643;21445572;25553350;19629679;17018785;19214744;18823701;	2
p|SUB|S|294|A	2099	BCa	D001943	15862825;10655479;12554776;15486045;17717077;17173941;20043841;19706513;11509655;	2
p|SUB|I|171|V	4683	BCa	D001943	23317186;17899368;18606567;19523210;18049891;17695489;24830725;25712764;9523210;19452044;	2
p|SUB|N|372|H	675	BCa	D001943	15138483;16485136;17767707;22684231;20352487;25348552;11927503;24052750;11062481;12496039;17018785;18288416;15918047;15113441;20135345;	2
p|SUB|Q|356|R	672	BCa	D001943	11836613;15172753;18288416;18694767;17039264;9063749;21708019;23674270;24615043;15138483;10810408;	2
p|SUB|P|132|L	857	BCa	D001943	19395651;16723714;15539932;21909981;11289096;15692148;20581046;19342880;23469926;12368209;	2
p|SUB|V|30|G	6571	BCa	D001943	26128358;26119108;25374248;24076257;24838410;24710440;6218994;15191288;25921129;26218994;	2
p|SUB|C|282|Y	3077	BCa	D001943	23281741;21625954;16216474;14973098;2368179;15894659;20099304;23681799;21243428;12948285;16503999;	2
p|SUB|Q|141|K	9429	BCa	D001943	17237154;12544509;15553238;16303243;16108826;15475413;20159988;12479221;15743976;12694888;	2
p|SUB|R|264|C	1588	BCa	D001943	20052540;17562079;21977969;17119036;15237001;16322257;12618873;10956405;	2
p|SUB|H|1047|L	5290	BCa	D001943	18375489;23592373;19418217;25422220;18951408;25027743;25621052;25679319;	2
p|SUB|D|1853|N	472	BCa	D001943	16914028;20396981;21603857;17351744;16338099;17517479;20799949;18264724;	2
p|SUB|M|1775|R	672	BCa	D001943	17005433;8872468;22739995;12491487;12400015;19493677;22646717;14729053;15184261;	2
p|SUB|C|557|S	580	BCa	D001943	16768547;22544576;16825437;17333333;21393566;18481171;21809034;16333312;	2
p|SUB|Q|192|R	5444	BCa	D001943	21229382;16775186;19379515;21887553;26028114;22133529;22322559;17428620;	2
p|SUB|W|39|R	1588	BCa	D001943	469636;10956405;25097392;11916629;20133979;16322257;19469636;	2
p|SUB|E|298|D	4846	BCa	D001943	16807677;17262178;16538535;17063466;16821086;17259657;14623178;20204503;	2
p|SUB|E|17|K	207	BCa	D001943	23237847;19418217;21124076;23085752;23888070;22505016;21617917;	2
p|SUB|R|337|H	7157	BCa	D001943	24884479;24936644;25052705;22455664;19046423;25564201;24625245;18248785;	2
p|SUB|K|1183|R	672	BCa	D001943	24600974;12188064;17018160;20352487;22684231;10810408;10480351;16026807;	2
p|SUB|D|299|G	7099	BCa	D001943	22560646;22903472;8519658;19810822;23510418;25843196;18519658;	2
p|SUB|H|222|S	2099	BCa	D001943	8944329;2001370;3533520;8640700;3943090;2208020;3620450;	2
p|SUB|V|89|L	6716	BCa	D001943	24365257;16325991;11259089;15237001;14652280;19171445;12100746;	2
p|SUB|V|660|L	5241	BCa	D001943	17592773;18628428;15535845;22722322;12010857;16614108;17018785;	2
p|SUB|S|31|R	1026	BCa	D001943	21415438;17293864;16804901;9006333;20127253;18493234;20349127;	2
p|SUB|V|12|M	9429	BCa	D001943	15553238;16303243;15475413;15743976;12544509;17237154;12479221;	2
p|SUB|E|1038|G	672	BCa	D001943	19012246;21708019;15515971;9063749;16026807;12188064;23674270;15256476;	2
p|SUB|P|198|L	6648	BCa	D001943	24437375;20306294;14744747;24039907;16287877;22130631;16945136;	2
p|SUB|V|10|G	57332	BCa	D001943	24710440;26119108;26128358;24076257;21493188;23629651;	2
p|SUB|D|351|G	2099	BCa	D001943	11384864;24608856;11751902;12594813;16010412;20334368;	2
p|SUB|V|762|A	142	BCa	D001943	24392019;23272074;70077;16328064;21700777;18701435;	2
p|SUB|R|280|K	7157	BCa	D001943	17130833;23959174;20946886;23946688;21199873;25733866;	2
p|SUB|L|55|M	5444	BCa	D001943	19379515;22322559;21229382;16775186;22133529;21887553;	2
p|SUB|P|871|L	672	BCa	D001943	10070866;19205873;16026807;9063749;22684231;17317153;15138483;12188064;	2
p|SUB|L|540|Q	2099	BCa	D001943	12496244;7628351;8314770;8833652;20061804;11788792;	2
p|SUB|P|12|A	5468	BCa	D001943	21140205;24141935;17200362;17348446;12439219;16959787;23866026;	2
p|SUB|R|270|H	958	BCa	D001943	2401;21137078;26196479;22807454;25848982;24809783;16166291;	2
p|SUB|Y|179|C	672	BCa	D001943	18798010;19493677;20191381;21952991;22297469;16760288;	2
p|SUB|G|12|D	3845	BCa	D001943	20581865;21589862;19174523;20385028;25623216;23487440;24205362;	2
p|SUB|R|1443|X	672	BCa	D001943	23958087;15883839;10090482;16030099;20694749;9625424;	2
p|SUB|D|327|N	6462	BCa	D001943	15008248;10424400;22711300;10419027;18437557;15894658;	2
p|SUB|P|919|S	83990	BCa	D001943	17504528;23225146;15113441;24137204;21165771;	2
p|SUB|Y|527|F	5829	BCa	D001943	16728403;20551057;17998934;19892015;15069547;	2
p|SUB|A|499|V	7508	BCa	D001943	70077;18701435;22519360;25023197;21700777;23852586;16985021;18053706;	2
p|SUB|P|582|S	3091	BCa	D001943	23749907;18279708;18949419;18160046;25510668;	2
p|SUB|S|312|G	3294	BCa	D001943	8125484;16489054;20151320;12052257;14973105;	2
p|SUB|V|57|I	6790	BCa	D001943	25154511;24598702;23803310;16411056;15271853;	2
p|SUB|H|108|L	1312	BCa	D001943	24676543;21792634;2205369;25648260;22053698;	2
p|SUB|T|790|M	1956	BCa	D001943	17618705;26267891;24643470;25453078;23407556;17888033;	2
p|SUB|R|215|W	4683	BCa	D001943	16770759;19523210;18606567;17957789;24928521;9523210;19452044;	2
p|SUB|D|1104|H	2073	BCa	D001943	17932351;21700777;70077;21424776;23852586;18701435;	2
p|SUB|G|400|V	2099	BCa	D001943	1491696;3145193;10207098;8219251;9823320;	2
p|SUB|E|233|G	5892	BCa	D001943	19347880;18058226;15170666;20054644;19033885;	2
p|SUB|I|219|V	4292	BCa	D001943	18701435;15958648;20708344;21700777;70077;	2
p|SUB|P|13|K	7157	BCa	D001943	25108739;18072235;19707334;9780009;10597304;	2
p|SUB|G|180|R	85320	BCa	D001943	21187511;21655989;19383836;23316210;21182469;	2
p|SUB|V|109|G	1027	BCa	D001943	22823061;17567920;17550142;18543099;15627896;	2
p|SUB|H|63|D	3077	BCa	D001943	23681799;2368179;20099304;16216474;15894659;21625954;16503999;21243428;	2
p|SUB|A|222|V	4524	BCa	D001943	25801246;25862854;23217001;17311260;22799374;	2
p|SUB|G|39|E	2956	BCa	D001943	19781088;21700777;25023197;18701435;70077;	2
p|SUB|L|858|R	1956	BCa	D001943	25789532;17888033;25390349;21457545;24406864;23036980;	2
p|SUB|R|482|T	9429	BCa	D001943	16847575;68475;14645676;12208758;12374800;15930306;220875;15139851;17220244;	2
p|SUB|R|1699|W	672	BCa	D001943	18519686;21473589;22889855;8519686;19200354;	2
p|SUB|M|235|T	183	BCa	D001943	23999848;16823505;21109584;21638051;	2
p|SUB|S|707|P	472	BCa	D001943	20826828;11606401;18565893;17351744;	2
p|SUB|Y|537|S	2099	BCa	D001943	24185510;25746663;22952913;24185512;16328721;	2
p|SUB|Y|537|N	2099	BCa	D001943	24185510;25746663;24185512;9102207;	2
p|SUB|D|538|G	2099	BCa	D001943	24185512;25746663;25979954;24217577;24185510;	2
p|SUB|A|119|S	1545	BCa	D001943	16766147;17458695;16847423;20054638;17935274;	2
p|SUB|K|109|R	3953	BCa	D001943	21887553;21516303;25261678;21344391;	2
p|SUB|Y|845|F	1956	BCa	D001943	23066441;10075741;16849545;15282306;	2
p|SUB|R|119|H	5424	BCa	D001943	21700777;18701435;25023197;70077;	2
p|SUB|G|972|R	3667	BCa	D001943	23708959;17051426;16752222;15308584;	2
p|SUB|Q|775|X	79728	BCa	D001943	18053174;21947752;26137147;23302520;	2
p|SUB|H|371|Y	11200	BCa	D001943	21618645;25884806;24390236;18484200;	2
p|SUB|H|295|R	1588	BCa	D001943	19913079;20534486;23541764;21262387;11675267;	2
p|SUB|Q|548|X	641	BCa	D001943	24096176;25182961;23225144;21815139;	2
p|SUB|T|399|I	7099	BCa	D001943	22903472;22560646;25843196;23510418;	2
p|SUB|R|940|Q	2072	BCa	D001943	25023197;70077;21700777;18701435;	2
p|SUB|F|858|L	472	BCa	D001943	17351744;20826828;16652348;15101044;	2
p|SUB|S|727|A	20848	BCa	D001943	23933255;2401;23329648;24019511;	2
p|SUB|A|1170|P	2064	BCa	D001943	23900832;15550452;15743501;17452776;	2
p|SUB|E|429|A	4524	BCa	D001943	22799374;19821069;17311260;23393023;	2
p|SUB|V|5|G	6571	BCa	D001943	26119108;25921129;24076257;24710440;	2
p|SUB|R|48|G	1545	BCa	D001943	17458695;20054638;17935274;16847423;16766147;	2
p|SUB|K|3326|X	675	BCa	D001943	15172753;25838448;26041759;12552570;	2
p|SUB|A|375|P	3558	BCa	D001943	25804890;2480843;21445780;22961212;	2
p|SUB|A|375|M	3589	BCa	D001943	18930904;9572469;2480843;9139879;	2
p|SUB|G|1049|R	5290	BCa	D001943	23982433;24193002;25422220;982433;	2
p|SUB|P|450|R	5447	BCa	D001943	14555709;10448278;12761334;10584872;10692564;	2
p|SUB|K|939|Q	7508	BCa	D001943	21700777;16985021;18701435;22519360;70077;18053706;	2
p|SUB|H|322|M	1956	BCa	D001943	23142066;22593439;20850204;25302019;	2
p|SUB|S|179|D	5617	BCa	D001943	12970160;20013077;16898268;25527452;	2
p|SUB|S|1613|G	672	BCa	D001943	17018160;12188064;10737987;22684231;16026807;9063749;	2
p|SUB|N|453|S	1545	BCa	D001943	15237001;16847423;11074351;20054638;18628428;	2
p|SUB|S|49|C	472	BCa	D001943	17293864;16652348;20826828;18565893;	2
p|SUB|T|34|A	11799	BCa	D001943	12855648;11581299;12517802;18816410;	2
p|SUB|Y|705|F	6774	BCa	D001943	22753933;19926637;753933;	2
p|SUB|T|209|R	8797	BCa	D001943	15975957;21484799;21617726;	2
p|SUB|Y|1853|X	672	BCa	D001943	12400015;11916966;14729053;	2
p|SUB|M|463|I	10142	BCa	D001943	18334708;21931171;24943594;	2
p|SUB|E|1250|X	672	BCa	D001943	12497638;9625424;23958087;	2
p|SUB|A|16|V	6648	BCa	D001943	20082851;22525041;15933380;	2
p|SUB|D|547|S	2099	BCa	D001943	6488162;6690275;2001370;	2
p|SUB|S|1512|I	672	BCa	D001943	12402332;15172753;11836613;	2
p|SUB|R|497|K	6336	BCa	D001943	23594562;17189396;24629097;	2
p|SUB|L|1420|F	472	BCa	D001943	20826828;12810666;15880680;	2
p|SUB|R|608|K	367	BCa	D001943	10221692;14676301;9220020;	2
p|SUB|M|299|I	83990	BCa	D001943	17145708;18270812;16280053;	2
p|SUB|N|3124|I	675	BCa	D001943	20383589;26219265;18724707;	2
p|SUB|Q|399|R	7515	BCa	D001943	427728;21427728;16492928;	2
p|SUB|R|841|W	672	BCa	D001943	9585599;9760198;18798010;12070551;	2
p|SUB|K|388|R	140738	BCa	D001943	22697792;19706513;17717077;	2
p|SUB|K|295|M	9564	BCa	D001943	19892015;15069547;16728403;	2
p|SUB|R|521|K	1956	BCa	D001943	25862854;19636371;22810499;	2
p|SUB|R|248|Q	7157	BCa	D001943	22715097;25326397;23798621;	2
p|SUB|S|428|F	11200	BCa	D001943	18706089;15649950;18085035;	2
p|SUB|M|784|V	675	BCa	D001943	20010525;23803109;16261408;	2
p|SUB|R|273|C	7157	BCa	D001943	21535297;24677579;77579;	2
p|SUB|L|5178|Y	596	BCa	D001943	10530766;11221881;16923617;	2
p|SUB|R|117|G	11200	BCa	D001943	12454775;16982735;12610780;	2
p|SUB|G|13|D	3845	BCa	D001943	23908594;19174523;18186519;20385028;	2
p|SUB|G|1|S	25	BCa	D001943	17700528;770052;21590004;11527386;	2
p|SUB|C|61|G	672	BCa	D001943	20569256;11556836;24695549;9663595;	2
p|SUB|D|67|E	672	BCa	D001943	22084573;12203997;20967475;	2
p|SUB|R|13|L	10848	BCa	D001943	18588689;19257887;9257887;	2
p|SUB|A|394|T	4862	BCa	D001943	22473669;19649706;17453337;	2
p|SUB|Y|317|F	94212	BCa	D001943	9950219;25096985;16636672;	2
p|SUB|S|100|A	8416	BCa	D001943	9931420;19596927;12664160;	2
p|SUB|S|10|A	12576	BCa	D001943	21216562;12700233;12904306;	2
p|SUB|I|2490|T	675	BCa	D001943	19851859;21719596;14559878;	2
p|SUB|L|84|F	4255	BCa	D001943	16788379;20708344;16014702;	2
p|SUB|G|396|D	4595	BCa	D001943	20191381;21952991;22297469;	2
p|SUB|K|299|R	5058	BCa	D001943	10766836;10967114;23554696;	2
p|SUB|T|461|D	1543	BCa	D001943	15870154;11698341;20035380;	2
p|SUB|T|1915|M	675	BCa	D001943	20010525;19030985;20383589;15113441;	2
p|SUB|R|1699|Q	672	BCa	D001943	18036263;21473589;22889855;19200354;	2
p|SUB|T|461|N	1543	BCa	D001943	16807674;17063266;11698341;	2
p|SUB|S|180|A	5786	BCa	D001943	23532252;19340614;	2
p|SUB|I|143|V	4255	BCa	D001943	16014702;16788379;	2
p|SUB|I|146|L	5618	BCa	D001943	25524456;22325776;	2
p|SUB|S|508|A	6609	BCa	D001943	17698617;18426979;	2
p|SUB|Q|67|L	382	BCa	D001943	15087504;18765569;	2
p|SUB|Y|734|F	14165	BCa	D001943	2401;24011590;	2
p|SUB|S|102|D	4904	BCa	D001943	20802512;20332234;	2
p|SUB|V|45|G	6741	BCa	D001943	26082440;24876782;	2
p|SUB|L|546|V	472	BCa	D001943	12917204;25625042;	2
p|SUB|P|377|S	142	BCa	D001943	18357393;17943227;	2
p|SUB|Y|537|C	2099	BCa	D001943	24185510;25746663;	2
p|SUB|V|40|G	129685	BCa	D001943	25765147;26082440;	2
p|SUB|P|1812|A	672	BCa	D001943	14517958;19452558;	2
p|SUB|D|538|A	2099	BCa	D001943	12496244;11325832;	2
p|SUB|R|2494|X	675	BCa	D001943	25863477;17100994;	2
p|SUB|N|305|Q	135112	BCa	D001943	22740868;2274;	2
p|SUB|G|479|E	8038	BCa	D001943	18241035;24651654;	2
p|SUB|E|1373|X	672	BCa	D001943	17233897;23958087;	2
p|SUB|R|3230|A	2056	BCa	D001943	11237678;12118;12118093;	2
p|SUB|E|545|D	5290	BCa	D001943	25621052;25422220;	2
p|SUB|P|4503|A	25642	BCa	D001943	25152023;8001226;	2
p|SUB|S|1423|A	672	BCa	D001943	26320175;16322207;	2
p|SUB|Y|447|F	5753	BCa	D001943	23552639;8940083;	2
p|SUB|W|2626|C	675	BCa	D001943	21520273;21719596;	2
p|SUB|V|25|G	3544	BCa	D001943	25595492;23589693;25549535;24238837;24876782;	2
p|SUB|D|231|N	4035	BCa	D001943	22081071;20493920;	2
p|SUB|C|127|I	16362	BCa	D001943	14972018;21557558;14762441;20934747;	2
p|SUB|S|1140|G	672	BCa	D001943	10810408;10480351;	2
p|SUB|M|1915|T	675	BCa	D001943	16261408;23328489;	2
p|SUB|P|125|A	3502	BCa	D001943	20844568;21393427;	2
p|SUB|G|129|E	5728	BCa	D001943	10772829;18332865;11230179;	2
p|SUB|R|213|X	7157	BCa	D001943	24702488;21225465;	2
p|SUB|T|1025|A	5290	BCa	D001943	982433;23982433;	2
p|SUB|K|178|R	4255	BCa	D001943	16014702;16650867;	2
p|SUB|R|CODON399|Q	7515	BCa	D001943	11303590;14693738;	2
p|SUB|D|1056|N	5290	BCa	D001943	982433;23982433;	2
p|SUB|T|27|N	382	BCa	D001943	15087504;25678857;	2
p|SUB|D|301|H	8038	BCa	D001943	24651654;18241035;	2
p|SUB|D|301|V	9368	BCa	D001943	2401;24012959;	2
p|SUB|M|1652|I	672	BCa	D001943	16026807;17018160;10737987;	2
p|SUB|G|2748|D	675	BCa	D001943	23328489;21671020;	2
p|SUB|P|47|S	7157	BCa	D001943	25169539;20443084;	2
p|SUB|S|1524|A	672	BCa	D001943	26320175;16322207;	2
p|SUB|V|717|M	11060	BCa	D001943	2393859;23938591;	2
p|SUB|T|42|P	1755	BCa	D001943	9830809;19830809;	2
p|SUB|K|179|M	207	BCa	D001943	18164268;12538508;	2
p|SUB|T|263|I	7040	BCa	D001943	15305380;15113441;	2
p|SUB|T|236|A	1902	BCa	D001943	18501205;501205;	2
p|SUB|L|173|A	5338	BCa	D001943	229600;22960035;	2
p|SUB|G|2019|S	120892	BCa	D001943	23765085;25401981;	2
p|SUB|K|303|G	2099	BCa	D001943	16635015;15229223;	2
p|SUB|V|507|M	580	BCa	D001943	17028982;16333312;	2
p|SUB|Y|477|F	7430	BCa	D001943	25231728;22397367;	2
p|SUB|T|423|E	5058	BCa	D001943	10945974;10967114;	2
p|SUB|P|24|S	580	BCa	D001943	16672066;17028982;	2
p|SUB|R|151|C	4157	BCa	D001943	19725989;16988943;	2
p|SUB|Q|227|L	820	BCa	D001943	11805301;9482941;	2
p|SUB|V|58|M	1544	BCa	D001943	17295924;16103451;	2
p|SUB|K|341|A	19882	BCa	D001943	20504328;20514515;	2
p|SUB|S|522|A	13982	BCa	D001943	15862818;12588983;	2
p|SUB|G|1057|D	8660	BCa	D001943	17051426;15308584;	2
p|SUB|T|181|G	672	BCa	D001943	22395474;21503673;	2
p|SUB|R|378|S	580	BCa	D001943	23966609;17028982;	2
p|SUB|H|268|Y	7364	BCa	D001943	21658222;15318931;	2
p|SUB|G|14|V	389	BCa	D001943	19147561;14999149;	2
p|SUB|A|12|S	1385	BCa	D001943	12391146;15486199;	2
p|SUB|S|128|R	6388	BCa	D001943	22104155;23129313;	2
p|SUB|A|121|P	328	BCa	D001943	19471547;25292033;	2
p|SUB|K|44|A	3551	BCa	D001943	15695387;24552815;	2
p|SUB|N|11|S	4609	BCa	D001943	15929079;17567920;	2
p|SUB|H|1104|D	2073	BCa	D001943	20183911;16985021;	2
p|SUB|S|65|A	6280	BCa	D001943	22740636;2274;	2
p|SUB|R|743|A	29815	BCa	D001943	22711540;21262352;	2
p|SUB|S|345|A	5241	BCa	D001943	24606123;18202149;	2
p|SUB|Q|563|X	672	BCa	D001943	12649339;15876480;	2
p|SUB|K|172|N	9368	BCa	D001943	24012959;2401;	2
p|SUB|Y|699|F	6777	BCa	D001943	17438530;15282306;	2
p|SUB|R|554|K	196	BCa	D001943	16103451;20817071;	2
p|SUB|R|25|C	10000	BCa	D001943	12554767;12970748;	2
p|SUB|H|1047|K	5290	BCa	D001943	982433;23982433;	2
p|SUB|R|25|P	7040	BCa	D001943	24146803;15305380;	2
p|SUB|C|1913|X	675	BCa	D001943	12552570;15172753;	2
p|SUB|R|15|A	595	BCa	D001943	20334671;15520179;	2
p|SUB|P|64|H	3958	BCa	D001943	21446041;19074869;	2
p|SUB|R|272|Q	126	BCa	D001943	20350778;24958282;	2
p|SUB|R|248|W	7157	BCa	D001943	16489069;9407971;	2
p|SUB|S|384|F	675	BCa	D001943	12655560;16168123;	2
p|SUB|P|195|R	26206	BCa	D001943	18955108;20736065;	2
p|SUB|H|466|B	388	BCa	D001943	1567169;7927950;	2
p|SUB|Y|42|C	675	BCa	D001943	12527904;19200354;	2
p|SUB|G|84|E	10481	BCa	D001943	23099437;23292082;	2
p|SUB|P|438|S	4306	BCa	D001943	564973;8804575;	2
p|SUB|R|273|G	7157	BCa	D001943	77579;24677579;	2
p|SUB|K|1435|R	675	BCa	D001943	23071527;25876666;	2
p|SUB|P|210|L	79728	BCa	D001943	21725282;21113654;	2
p|SUB|A|49|T	6716	BCa	D001943	19171445;12100746;	2
p|SUB|F|486|L	672	BCa	D001943	16760288;12070551;	2
p|SUB|S|305|E	2099	BCa	D001943	18755239;15178330;	2
p|SUB|S|305|A	2099	BCa	D001943	20101208;18755239;	2
p|SUB|S|2219|X	675	BCa	D001943	16389418;12655567;	2
p|SUB|E|285|K	7157	BCa	D001943	22507745;22945757;	2
p|SUB|S|118|P	2099	BCa	D001943	19940281;18180460;	2
p|SUB|L|755|S	2064	BCa	D001943	23220880;22610646;	2
p|SUB|R|780|H	7515	BCa	D001943	18357393;16492928;	2
p|SUB|V|1838|E	672	BCa	D001943	1837589;18375895;	2
p|SUB|D|545|A	2099	BCa	D001943	11325832;12496244;	2
p|SUB|P|405|L	4595	BCa	D001943	20191381;22297469;	2
p|SUB|P|1054|R	472	BCa	D001943	20826828;15101044;	2
p|SUB|R|309|C	11073	BCa	D001943	22297469;21108795;	2
p|SUB|P|85|L	11200	BCa	D001943	17721994;15649950;	2
p|SUB|R|482|G	9429	BCa	D001943	15362954;12374800;220875;14566825;12208758;	2
p|SUB|C|64|R	672	BCa	D001943	19287957;8875986;	2
p|SUB|I|1307|K	12190	BCa	D001943	9585599;10555757;11215675;	2
p|SUB|R|24|C	12567	BCa	D001943	19047141;20634902;	2
p|SUB|D|769|H	2064	BCa	D001943	26285240;23220880;	2
p|SUB|D|769|Y	2064	BCa	D001943	23220880;24803549;	2
p|SUB|T|201|M	1588	BCa	D001943	18728938;16322257;	2
p|SUB|H|16|N	2065	BCa	D001943	17160023;10768865;	2
p|SUB|L|12|A	596	BCa	D001943	19376117;26082034;18930135;	2
p|SUB|W|1038|X	79728	BCa	D001943	21409391;21182766;	2
p|SUB|R|172|C	5338	BCa	D001943	229600;22960035;	2
p|SUB|R|172|H	7157	BCa	D001943	23487440;25573952;	2
p|SUB|R|414|X	79728	BCa	D001943	21165770;20412113;	2
p|SUB|V|301|I	7087	BCa	D001943	17293864;23079714;	2
p|SUB|S|167|A	2099	BCa	D001943	17505062;22733972;	2
p|SUB|N|289|H	675	BCa	D001943	22684231;18694767;15113441;	2
p|SUB|N|418|Q	2065	BCa	D001943	24097984;25451255;	2
p|SUB|V|108|M	1312	BCa	D001943	16142442;18474266;15031283;	2
p|SUB|Q|1200|X	672	BCa	D001943	15955237;18158561;	2
p|SUB|R|866|C	672	BCa	D001943	21520273;18798010;	2
p|SUB|C|603|S	9429	BCa	D001943	20518788;16367905;	2
p|SUB|A|203|P	133522	BCa	D001943	23866026;16704985;	2
p|SUB|K|526|Q	11214	BCa	D001943	16956908;16234258;	2
p|SUB|S|727|D	20848	BCa	D001943	24019511;2401;	2
p|SUB|Q|586|H	8202	BCa	D001943	22307791;15788663;	2
p|SUB|V|60|L	4157	BCa	D001943	16988943;19725989;	2
p|SUB|A|138|V	7157	BCa	D001943	22945757;22507745;	2
p|SUB|G|12|S	3845	BCa	D001943	18186519;20385028;	2
p|SUB|V|158|F	2212	BCa	D001943	25962696;23028798;24989892;	2
p|SUB|E|545|G	5290	BCa	D001943	19418217;23895914;	2
p|SUB|N|550|H	672	BCa	D001943	16760288;12070551;	2
p|SUB|C|455|S	6750	BCa	D001943	10197642;10506221;	2
p|SUB|T|325|I	1361	BCa	D001943	23624357;25893174;	2
p|SUB|G|1738|R	672	BCa	D001943	19491894;18036263;15353005;	2
p|SUB|H|123|Y	5728	BCa	D001943	10772829;16619501;	2
p|SUB|Q|759|X	672	BCa	D001943	23593081;22752604;	2
p|SUB|R|1507|F	3480	BCa	D001943	2274;22747077;	2
p|SUB|F|129|Y	5338	BCa	D001943	229600;22960035;	2
p|SUB|E|353|D	2099	BCa	D001943	21635553;16314399;	2
p|SUB|E|143|X	672	BCa	D001943	23884708;25503966;	2
p|SUB|V|550|M	2264	BCa	D001943	24569783;25679062;	2
p|SUB|C|23|Y	9817	BCa	D001943	17822677;19638449;	2
p|SUB|M|51|R	N	BCa	D001943	15565179;20725101;	2
p|SUB|E|1308|X	675	BCa	D001943	12655567;14559878;	2
p|SUB|R|140|Q	3418	BCa	D001943	22966399;24995286;	2
p|SUB|G|322|D	4436	BCa	D001943	16252083;22933969;25134804;	2
p|SUB|R|1203|X	672	BCa	D001943	22752604;12655560;	2
p|SUB|K|302|G	2099	BCa	D001943	15229223;16635015;	2
p|SUB|Y|284|F	21813	BCa	D001943	18174260;17440088;	2
p|SUB|Y|101|X	672	BCa	D001943	22739995;18679828;	2
p|SUB|P|269|S	9429	BCa	D001943	17237154;15553238;	2
p|SUB|P|20|E	196	BCa	D001943	21861773;21515334;	2
p|SUB|S|472|P	59348	BCa	D001943	16485136;15113441;	2
p|SUB|K|469|E	3383	BCa	D001943	23079714;18474291;	2
p|SUB|Q|61|L	19353	BCa	D001943	17227220;16395697;	2
p|SUB|A|114|V	2950	BCa	D001943	25383449;17922231;	2
p|SUB|A|1045|T	4437	BCa	D001943	19781088;20708344;	2
p|SUB|A|111|E	2739	BCa	D001943	20712647;19379515;	2
p|SUB|E|228|A	8797	BCa	D001943	15975957;21484799;	2
p|SUB|P|126|S	3791	BCa	D001943	25679062;24569783;	2
p|SUB|T|17|N	5879	BCa	D001943	23554696;21980400;	2
p|SUB|S|124|A	993	BCa	D001943	24637719;20587702;	2
p|SUB|M|25|G	5266	BCa	D001943	25551582;25195861;	2
p|SUB|Y|1068|F	2064	BCa	D001943	2302712;23027125;	2
p|SUB|V|143|A	7157	BCa	D001943	17130833;9619832;	2
p|SUB|L|194|F	7157	BCa	D001943	23238817;25733866;	2
p|SUB|T|1010|I	79811	BCa	D001943	11042681;25605252;	2
p|SUB|E|487|K	1571	BCa	D001943	22515117;12563175;	2
p|SUB|R|180|C	11200	BCa	D001943	18085035;25629968;	2
p|SUB|E|3002|K	675	BCa	D001943	20694749;26137147;21947752;	2
p|SUB|R|163|Q	4157	BCa	D001943	16988943;19725989;	2
p|SUB|N|127|S	4436	BCa	D001943	16252083;25134804;	2
p|SUB|M|364|T	1588	BCa	D001943	17261771;16322257;	2
p|SUB|T|1425|P	675	BCa	D001943	25876666;23071527;	2
p|SUB|D|191|V	2346	BCa	D001943	21671020;23266799;	2
p|SUB|C|39|G	672	BCa	D001943	18500671;19504351;	2
p|SUB|R|607|Q	367	BCa	D001943	9220020;10221692;	2
p|SUB|E|542|A	2099	BCa	D001943	11325832;12496244;	2
p|SUB|E|542|Q	2099	BCa	D001943	25422220;11696545;	2
p|SUB|R|150|Q	5888	BCa	D001943	16762046;17666788;	2
p|SUB|R|158|Q	4015	BCa	D001943	19654310;25141126;	2
p|SUB|S|178|A	19303	BCa	D001943	22700880;19543320;	2
p|SUB|K|454|R	5747	BCa	D001943	25625869;25880415;	2
p|SUB|D|356|N	6462	BCa	D001943	19064566;16982738;15199113;	2
p|SUB|R|3052|W	675	BCa	D001943	21520273;19200354;	2
p|SUB|S|473|A	207	BCa	D001943	12124352;16551874;	2
p|SUB|I|26|A	672	BCa	D001943	19887647;21666281;	2
p|SUB|C|1367|R	7486	BCa	D001943	16501249;25468760;	2
p|SUB|E|672|Q	79728	BCa	D001943	20122277;25833210;	2
p|SUB|K|467|X	672	BCa	D001943	17100994;23593081;	2
p|SUB|T|561|M	2175	BCa	D001943	23021409;	2
p|SUB|C|833|S	7337	BCa	D001943	21553290;	2
p|SUB|S|833|E	2615	BCa	D001943	1461654;	2
p|SUB|Y|675|F	4914	BCa	D001943	19749791;	2
p|SUB|Y|669|F	6777	BCa	D001943	18550772;	2
p|SUB|E|1978|X	472	BCa	D001943	18807267;	2
p|SUB|Q|350|X	10111	BCa	D001943	16385572;	2
p|SUB|D|165|A	56547	BCa	D001943	17176253;	2
p|SUB|A|2|K	17829	BCa	D001943	10706970;	2
p|SUB|M|5480|A	N	BCa	D001943	3940199;	2
p|SUB|I|146|D	5618	BCa	D001943	25524456;	2
p|SUB|C|124|S	5728	BCa	D001943	11230179;18332865;	2
p|SUB|C|124|R	7538	BCa	D001943	20498646;	2
p|SUB|A|45|K	2066	BCa	D001943	7902537;	2
p|SUB|G|23|V	22800	BCa	D001943	10557073;	2
p|SUB|S|299|D	23604	BCa	D001943	22580283;	2
p|SUB|P|1776|S	672	BCa	D001943	17719744;	2
p|SUB|N|596|A	9429	BCa	D001943	15875186;	2
p|SUB|S|123|W	328	BCa	D001943	25292033;	2
p|SUB|N|596|Q	9429	BCa	D001943	21184741;	2
p|SUB|S|133|A	1385	BCa	D001943	12391146;	2
p|SUB|S|500|P	79728	BCa	D001943	26219265;	2
p|SUB|V|18|G	N	BCa	D001943	24076257;	2
p|SUB|R|112|H	2068	BCa	D001943	16685590;	2
p|SUB|R|74|S	3963	BCa	D001943	25367122;	2
p|SUB|R|74|E	5216	BCa	D001943	25084196;	2
p|SUB|Q|2|W	3480	BCa	D001943	24390424;	2
p|SUB|S|294|D	5241	BCa	D001943	17173941;	2
p|SUB|R|1945|Q	23503	BCa	D001943	21455500;	2
p|SUB|I|525|V	4089	BCa	D001943	21835029;	2
p|SUB|N|200|K	7157	BCa	D001943	14722922;	2
p|SUB|D|150|A	9833	BCa	D001943	17280616;	2
p|SUB|D|620|N	9429	BCa	D001943	17373578;	2
p|SUB|C|3069|X	675	BCa	D001943	14559878;	2
p|SUB|Q|1612|G	672	BCa	D001943	11248423;	2
p|SUB|S|3058|G	675	BCa	D001943	20507642;	2
p|SUB|R|1034|H	84464	BCa	D001943	21805310;	2
p|SUB|W|106|G	1471	BCa	D001943	23629651;	2
p|SUB|S|309|F	2099	BCa	D001943	16713253;	2
p|SUB|V|CODON89|L	6716	BCa	D001943	12100746;	2
p|SUB|Y|674|F	4914	BCa	D001943	19749791;	2
p|SUB|E|1953|X	675	BCa	D001943	20694749;	2
p|SUB|C|350|S	8202	BCa	D001943	22283414;	2
p|SUB|F|511|R	2886	BCa	D001943	15841400;	2
p|SUB|C|64|G	672	BCa	D001943	19287957;	2
p|SUB|Q|104|Y	1728	BCa	D001943	11361019;	2
p|SUB|A|143|V	672	BCa	D001943	12549011;	2
p|SUB|G|245|S	2346	BCa	D001943	23266799;	2
p|SUB|S|137|A	5216	BCa	D001943	25084196;	2
p|SUB|A|588|T	3091	BCa	D001943	18279708;	2
p|SUB|S|301|D	9368	BCa	D001943	23775624;	2
p|SUB|A|2|R	5468	BCa	D001943	23189277;	2
p|SUB|H|179|Y	7157	BCa	D001943	14722922;	2
p|SUB|K|183|R	8644	BCa	D001943	19460435;	2
p|SUB|E|1391|G	675	BCa	D001943	21918854;	2
p|SUB|S|772|L	353299	BCa	D001943	21135262;	2
p|SUB|C|592|S	9429	BCa	D001943	20518788;	2
p|SUB|D|438|Y	11200	BCa	D001943	24390236;	2
p|SUB|Y|390|C	11200	BCa	D001943	25619829;	2
p|SUB|K|71|R	5595	BCa	D001943	12889600;	2
p|SUB|K|71|A	5595	BCa	D001943	10216485;	2
p|SUB|L|726|I	2064	BCa	D001943	17638894;	2
p|SUB|K|483|Q	3856	BCa	D001943	9988531;	2
p|SUB|V|3091|I	675	BCa	D001943	21671020;	2
p|SUB|A|300|E	6868	BCa	D001943	22940887;	2
p|SUB|K|554|R	1544	BCa	D001943	16538170;	2
p|SUB|S|114|P	672	BCa	D001943	15564800;	2
p|SUB|Q|3|W	3480	BCa	D001943	24390424;	2
p|SUB|C|1290|S	675	BCa	D001943	22684231;	2
p|SUB|D|24|V	5728	BCa	D001943	24498881;	2
p|SUB|D|24|G	5728	BCa	D001943	22503188;	2
p|SUB|L|128|X	5965	BCa	D001943	25945795;	2
p|SUB|E|198|A	4317	BCa	D001943	23632023;	2
p|SUB|S|102|A	4904	BCa	D001943	16651443;	2
p|SUB|G|382|D	4595	BCa	D001943	18454351;	2
p|SUB|K|34|R	1163	BCa	D001943	25353373;	2
p|SUB|S|321|A	1455	BCa	D001943	15077195;	2
p|SUB|V|169|A	5889	BCa	D001943	22476429;	2
p|SUB|Y|527|S	6714	BCa	D001943	21490376;	2
p|SUB|K|26|R	1163	BCa	D001943	25353373;	2
p|SUB|M|059|K	5591	BCa	D001943	22226932;	2
p|SUB|E|378|G	6868	BCa	D001943	20871631;	2
p|SUB|Y|537|F	2099	BCa	D001943	22266855;	2
p|SUB|N|387|A	9429	BCa	D001943	20739628;	2
p|SUB|P|81|R	3814	BCa	D001943	19895172;	2
p|SUB|T|115|M	4072	BCa	D001943	20683652;	2
p|SUB|T|664|V	20296	BCa	D001943	17705881;	2
p|SUB|P|881|A	20405	BCa	D001943	23255596;	2
p|SUB|E|359|K	3611	BCa	D001943	21828040;	2
p|SUB|R|190|W	2346	BCa	D001943	23266799;	2
p|SUB|N|CODON453|S	1545	BCa	D001943	10910054;	2
p|SUB|S|246|A	6615	BCa	D001943	15833848;	2
p|SUB|V|387|M	7048	BCa	D001943	11212236;	2
p|SUB|R|CODON48|G	1545	BCa	D001943	10910054;	2
p|SUB|K|273|R	3932	BCa	D001943	14699120;	2
p|SUB|Y|424|H	11200	BCa	D001943	18085035;	2
p|SUB|D|2597|Y	472	BCa	D001943	19404735;	2
p|SUB|K|1057|R	675	BCa	D001943	15876480;	2
p|SUB|M|134|R	5728	BCa	D001943	12372056;	2
p|SUB|T|28|I	5371	BCa	D001943	19728758;	2
p|SUB|S|367|D	23604	BCa	D001943	22580283;	2
p|SUB|M|177|R	672	BCa	D001943	22562176;	2
p|SUB|S|400|A	5241	BCa	D001943	15572662;	2
p|SUB|L|1028|S	5290	BCa	D001943	23184205;	2
p|SUB|H|559|A	2064	BCa	D001943	21499233;	2
p|SUB|T|174|M	185	BCa	D001943	23999848;	2
p|SUB|A|243|R	2664	BCa	D001943	22207899;	2
p|SUB|K|167|E	60672	BCa	D001943	20103646;	2
p|SUB|S|47|T	2099	BCa	D001943	9102207;	2
p|SUB|D|1546|N	672	BCa	D001943	12402332;	2
p|SUB|C|58|S	7031	BCa	D001943	9096235;	2
p|SUB|G|32|A	3486	BCa	D001943	19449212;	2
p|SUB|V|664|E	16819	BCa	D001943	19887608;	2
p|SUB|D|538|N	2099	BCa	D001943	11696545;	2
p|SUB|R|12|H	57658	BCa	D001943	19183483;	2
p|SUB|G|359|D	26290	BCa	D001943	24038392;	2
p|SUB|V|97|I	7157	BCa	D001943	15564800;	2
p|SUB|S|37|A	1499	BCa	D001943	11713593;	2
p|SUB|D|460|N	3984	BCa	D001943	16381000;	2
p|SUB|C|440|F	2690	BCa	D001943	16381017;	2
p|SUB|Q|253|H	1052	BCa	D001943	12628588;	2
p|SUB|P|1570;45|Q	7157	BCa	D001943	26219265;	2
p|SUB|T|598|I	580	BCa	D001943	17972171;	2
p|SUB|E|1143|G	5428	BCa	D001943	19629138;	2
p|SUB|P|48|R	1029	BCa	D001943	18714178;	2
p|SUB|S|12|E	5592	BCa	D001943	23418348;	2
p|SUB|H|37|R	N	BCa	D001943	15451319;	2
p|SUB|R|798|X	83990	BCa	D001943	19935797;	2
p|SUB|K|312|R	1499	BCa	D001943	22705350;	2
p|SUB|R|962|G	1956	BCa	D001943	20049516;	2
p|SUB|S|204|A	5786	BCa	D001943	23532252;	2
p|SUB|I|479|L	331	BCa	D001943	21617726;	2
p|SUB|T|77|R	675	BCa	D001943	21918854;	2
p|SUB|T|157|I	11200	BCa	D001943	21049466;	2
p|SUB|S|212|A	21817	BCa	D001943	22142843;	2
p|SUB|C|603|X	26357	BCa	D001943	16367905;	2
p|SUB|Q|1806|X	672	BCa	D001943	9663595;	2
p|SUB|R|977|C	1956	BCa	D001943	20049516;	2
p|SUB|R|290|H	7157	BCa	D001943	17541742;	2
p|SUB|K|209|N	4067	BCa	D001943	25401474;	2
p|SUB|E|1754|X	672	BCa	D001943	12497638;	2
p|SUB|V|570|I	196	BCa	D001943	20817071;	2
p|SUB|E|545|A	5290	BCa	D001943	23895914;	2
p|SUB|E|545|X	79728	BCa	D001943	21165770;	2
p|SUB|S|383|Y	142	BCa	D001943	17560163;	2
p|SUB|I|2285|V	675	BCa	D001943	19795481;	2
p|SUB|L|174|F	11200	BCa	D001943	18058223;	2
p|SUB|H|630|E	26357	BCa	D001943	14566825;	2
p|SUB|H|630|L	26357	BCa	D001943	14566825;	2
p|SUB|P|242|R	5423	BCa	D001943	17131038;	2
p|SUB|P|242|K	5423	BCa	D001943	17131038;	2
p|SUB|Q|121|R	3126	BCa	D001943	21617726;	2
p|SUB|R|2912|G	472	BCa	D001943	17166884;	2
p|SUB|E|2183|X	675	BCa	D001943	17972177;	2
p|SUB|A|2770|T	675	BCa	D001943	20507642;	2
p|SUB|L|CODON48|V	54657	BCa	D001943	16884532;	2
p|SUB|T|253|I	7157	BCa	D001943	14722922;	2
p|SUB|T|253|V	815	BCa	D001943	24407174;	2
p|SUB|L|146|Q	4281	BCa	D001943	23740247;	2
p|SUB|N|2792|S	10142	BCa	D001943	18334708;	2
p|SUB|M|1008|I	672	BCa	D001943	18798010;	2
p|SUB|E|207|A	2099	BCa	D001943	16298037;	2
p|SUB|E|564|K	4683	BCa	D001943	25712764;	2
p|SUB|R|896|C	2064	BCa	D001943	23220880;	2
p|SUB|G|2461|S	11214	BCa	D001943	16234258;	2
p|SUB|G|90|D	5519	BCa	D001943	16276521;	2
p|SUB|D|351|F	2099	BCa	D001943	11751902;	2
p|SUB|Y|19|F	1163	BCa	D001943	25353373;	2
p|SUB|I|113|T	6647	BCa	D001943	16423367;	2
p|SUB|E|217|G	23114	BCa	D001943	20430841;	2
p|SUB|R|160|W	4157	BCa	D001943	19725989;	2
p|SUB|R|160|C	4157	BCa	D001943	16988943;	2
p|SUB|R|160|K	5728	BCa	D001943	22320991;	2
p|SUB|R|406|H	11200	BCa	D001943	18706089;	2
p|SUB|R|1881|E	2099	BCa	D001943	26161806;	2
p|SUB|R|95|X	11200	BCa	D001943	18725978;	2
p|SUB|F|21|L	1544	BCa	D001943	21329464;	2
p|SUB|T|2722|R	675	BCa	D001943	12145750;	2
p|SUB|L|2510|P	675	BCa	D001943	21719596;	2
p|SUB|D|125|I	2247	BCa	D001943	9808150;	2
p|SUB|I|783|S	63967	BCa	D001943	19737971;	2
p|SUB|T|562|I	5965	BCa	D001943	25945795;	2
p|SUB|Q|2354|X	675	BCa	D001943	12655567;	2
p|SUB|R|84|X	83695	BCa	D001943	24562772;	2
p|SUB|C|1697|Y	672	BCa	D001943	24729269;	2
p|SUB|S|193|F	N	BCa	D001943	18771345;	2
p|SUB|S|536|E	7082	BCa	D001943	26218882;	2
p|SUB|V|CODON432|L	1545	BCa	D001943	10910054;	2
p|SUB|A|195|S	5965	BCa	D001943	25945795;	2
p|SUB|G|3086|R	675	BCa	D001943	22684231;	2
p|SUB|S|803|X	5591	BCa	D001943	18281469;	2
p|SUB|P|938|R	672	BCa	D001943	21918854;	2
p|SUB|D|723|R	3685	BCa	D001943	11172040;	2
p|SUB|R|455|C	5965	BCa	D001943	25945795;	2
p|SUB|Y|1284|D	2796	BCa	D001943	23176180;	2
p|SUB|V|476|M	412	BCa	D001943	23466819;	2
p|SUB|C|299|S	57016	BCa	D001943	19028477;	2
p|SUB|E|1183|R	675	BCa	D001943	24600974;	2
p|SUB|V|25|M	7329	BCa	D001943	20863840;	2
p|SUB|H|1299|R	4524	BCa	D001943	23803051;	2
p|SUB|Y|159|X	7157	BCa	D001943	20015931;	2
p|SUB|N|291|S	3973	BCa	D001943	17709176;	2
p|SUB|S|473|D	2932	BCa	D001943	17085387;	2
p|SUB|S|282|A	2099	BCa	D001943	20043841;	2
p|SUB|Y|159|H	11200	BCa	D001943	18058223;	2
p|SUB|G|4112|F	732	BCa	D001943	24440483;	2
p|SUB|N|22|M	961	BCa	D001943	15498560;	2
p|SUB|R|392|X	7100	BCa	D001943	25533336;	2
p|SUB|R|129|Q	5728	BCa	D001943	22320991;	2
p|SUB|R|129|C	2057	BCa	D001943	19133231;	2
p|SUB|E|1250|K	672	BCa	D001943	15515971;	2
p|SUB|V|15|G	N	BCa	D001943	26119108;	2
p|SUB|L|39|Q	43673	BCa	D001943	20979026;	2
p|SUB|V|115|G	1029	BCa	D001943	10922411;	2
p|SUB|L|452|M	7048	BCa	D001943	11212236;	2
p|SUB|E|255|D	7003	BCa	D001943	21617726;	2
p|SUB|A|113|R	1029	BCa	D001943	10922411;	2
p|SUB|D|114|A	56547	BCa	D001943	17176253;	2
p|SUB|T|CODON461|N	1543	BCa	D001943	9426059;	2
p|SUB|G|160|R	3294	BCa	D001943	18372405;	2
p|SUB|Q|895|X	672	BCa	D001943	11857748;	2
p|SUB|V|318|L	331	BCa	D001943	21617726;	2
p|SUB|H|988|P	1956	BCa	D001943	20049516;	2
p|SUB|G|278|D	5184	BCa	D001943	26086037;	2
p|SUB|G|60|H	N	BCa	D001943	10334209;	2
p|SUB|S|640|X	79728	BCa	D001943	25666743;	2
p|SUB|G|60|D	7480	BCa	D001943	17334647;	2
p|SUB|G|221|R	4968	BCa	D001943	26089588;	2
p|SUB|I|141|T	857	BCa	D001943	16723714;	2
p|SUB|A|58|V	1509	BCa	D001943	11786931;	2
p|SUB|S|142|G	3077	BCa	D001943	15894659;	2
p|SUB|I|165|E	23468	BCa	D001943	16648629;	2
p|SUB|Y|165|C	4436	BCa	D001943	18454351;	2
p|SUB|Q|1144|H	129685	BCa	D001943	2370487;	2
p|SUB|W|106|F	1471	BCa	D001943	23629651;	2
p|SUB|A|745|T	83990	BCa	D001943	22692731;	2
p|SUB|L|1418|X	672	BCa	D001943	21918854;	2
p|SUB|S|1655|F	672	BCa	D001943	19200354;	2
p|SUB|K|578|R	673	BCa	D001943	23907581;	2
p|SUB|I|160|M	11200	BCa	D001943	25629968;	2
p|SUB|L|66|P	59348	BCa	D001943	15113441;	2
p|SUB|W|174|A	23468	BCa	D001943	16648629;	2
p|SUB|K|1136|Q	7158	BCa	D001943	15987456;	2
p|SUB|R|507|H	22909	BCa	D001943	21858661;	2
p|SUB|V|119|L	5728	BCa	D001943	10807691;	2
p|SUB|M|543|I	2099	BCa	D001943	19526339;	2
p|SUB|M|543|V	2099	BCa	D001943	19526339;	2
p|SUB|A|122|T	4512	BCa	D001943	16671096;	2
p|SUB|Q|25|A	83990	BCa	D001943	22582397;	2
p|SUB|S|83|A	5295	BCa	D001943	21743495;	2
p|SUB|V|64|I	729230	BCa	D001943	25716470;	2
p|SUB|R|134|K	4522	BCa	D001943	17548676;	2
p|SUB|K|53|R	2170	BCa	D001943	8661024;	2
p|SUB|T|187|A	1027	BCa	D001943	15996662;	2
p|SUB|T|703|N	675	BCa	D001943	21042765;	2
p|SUB|P|436|L	23076	BCa	D001943	19825179;	2
p|SUB|S|312|N	3973	BCa	D001943	17709176;	2
p|SUB|R|213|L	7157	BCa	D001943	14722922;	2
p|SUB|R|213|Q	7157	BCa	D001943	17541742;	2
p|SUB|S|120|G	4830	BCa	D001943	17671192;	2
p|SUB|S|286|P	675	BCa	D001943	21671020;	2
p|SUB|A|158|V	2213	BCa	D001943	24989892;	2
p|SUB|Q|1785|H	672	BCa	D001943	10480351;	2
p|SUB|A|1708|V	672	BCa	D001943	18036263;	2
p|SUB|P|96|S	4830	BCa	D001943	17671192;	2
p|SUB|L|246|V	672	BCa	D001943	19200354;	2
p|SUB|K|264|R	6314	BCa	D001943	24943594;	2
p|SUB|K|3083|X	675	BCa	D001943	12655567;	2
p|SUB|C|95|S	1312	BCa	D001943	15031283;	2
p|SUB|R|1634|M	672	BCa	D001943	22684231;	2
p|SUB|P|111|A	30011	BCa	D001943	24167568;	2
p|SUB|L|1564|P	672	BCa	D001943	10480351;	2
p|SUB|S|308|N	672	BCa	D001943	14990569;	2
p|SUB|S|301|A	9368	BCa	D001943	23775624;	2
p|SUB|S|97|C	1453	BCa	D001943	23527964;	2
p|SUB|F|86|E	19361	BCa	D001943	24583581;	2
p|SUB|A|9158;29|X	675	BCa	D001943	21042765;	2
p|SUB|V|1740|G	672	BCa	D001943	24884828;	2
p|SUB|H|224|Q	6783	BCa	D001943	18821033;	2
p|SUB|T|667|A	80196	BCa	D001943	20594350;	2
p|SUB|T|1011|R	675	BCa	D001943	21671020;	2
p|SUB|G|998|E	79728	BCa	D001943	25833210;	2
p|SUB|S|28|A	23421	BCa	D001943	25409762;	2
p|SUB|S|28|E	23421	BCa	D001943	18521086;	2
p|SUB|S|28|Y	3091	BCa	D001943	18279708;	2
p|SUB|R|335|X	999	BCa	D001943	11948460;	2
p|SUB|H|179|Q	7157	BCa	D001943	9815913;	2
p|SUB|S|124|D	2303	BCa	D001943	25486430;	2
p|SUB|W|372|X	672	BCa	D001943	15712267;	2
p|SUB|H|143|Y	11200	BCa	D001943	17721994;	2
p|SUB|S|20|N	11031	BCa	D001943	22792175;	2
p|SUB|H|52|R	9612	BCa	D001943	19183483;	2
p|SUB|N|158|Y	672	BCa	D001943	8875986;	2
p|SUB|D|38|V	6389	BCa	D001943	26259135;	2
p|SUB|R|47|H	217	BCa	D001943	22515117;	2
p|SUB|T|37|R	672	BCa	D001943	20103620;	2
p|SUB|T|117|A	331	BCa	D001943	21617726;	2
p|SUB|G|3|F	25797	BCa	D001943	16203816;	2
p|SUB|R|202|G	4361	BCa	D001943	19383352;	2
p|SUB|R|258|H	5889	BCa	D001943	25154786;	2
p|SUB|S|116|A	8682	BCa	D001943	25096718;	2
p|SUB|N|69|K	2099	BCa	D001943	16713253;	2
p|SUB|E|32|K	14874	BCa	D001943	21823988;	2
p|SUB|P|57|A	5743	BCa	D001943	19138835;	2
p|SUB|P|1491|A	672	BCa	D001943	16764716;	2
p|SUB|I|591|V	2547	BCa	D001943	20496270;	2
p|SUB|D|2723|H	675	BCa	D001943	11207042;	2
p|SUB|P|10|L	7040	BCa	D001943	24146803;	2
p|SUB|S|1099|X	675	BCa	D001943	11793480;	2
p|SUB|T|130|I	846	BCa	D001943	17876342;	2
p|SUB|P|10|E	4582	BCa	D001943	16042579;	2
p|SUB|F|584|L	3815	BCa	D001943	22729910;	2
p|SUB|R|354|A	5624	BCa	D001943	20230872;	2
p|SUB|P|47|A	83990	BCa	D001943	16280053;	2
p|SUB|G|2353|R	675	BCa	D001943	21671020;	2
p|SUB|P|278|T	7157	BCa	D001943	15993273;	2
p|SUB|P|278|S	7157	BCa	D001943	15993273;	2
p|SUB|P|278|A	7157	BCa	D001943	25105660;	2
p|SUB|R|279|G	7157	BCa	D001943	20015931;	2
p|SUB|T|42|S	675	BCa	D001943	12655560;	2
p|SUB|E|17|V	2072	BCa	D001943	24465539;	2
p|SUB|Y|118|H	857	BCa	D001943	16723714;	2
p|SUB|V|197|A	84464	BCa	D001943	21805310;	2
p|SUB|Q|261|R	239	BCa	D001943	22977504;	2
p|SUB|Q|1994|X	675	BCa	D001943	14517958;	2
p|SUB|C|32|S	7295	BCa	D001943	8971189;	2
p|SUB|S|1497|A	672	BCa	D001943	19770520;	2
p|SUB|S|1715|N	672	BCa	D001943	12955719;	2
p|SUB|S|1280|A	672	BCa	D001943	17531442;	2
p|SUB|L|3|X	672	BCa	D001943	21918854;	2
p|SUB|S|35|D	12124	BCa	D001943	17636408;	2
p|SUB|K|141|Q	9429	BCa	D001943	12694888;	2
p|SUB|M|187|T	3291	BCa	D001943	18524572;	2
p|SUB|G|306|E	867	BCa	D001943	14712221;	2
p|SUB|V|1696|L	672	BCa	D001943	19452558;	2
p|SUB|S|427|G	4605	BCa	D001943	19043454;	2
p|SUB|P|539|R	5290	BCa	D001943	18951408;	2
p|SUB|G|284|R	2065	BCa	D001943	25953157;	2
p|SUB|Y|14|F	857	BCa	D001943	22505999;	2
p|SUB|T|78|A	5728	BCa	D001943	12372056;	2
p|SUB|R|264|W	83990	BCa	D001943	21165771;	2
p|SUB|H|2116|D	675	BCa	D001943	22684231;	2
p|SUB|C|277|A	7157	BCa	D001943	20208557;	2
p|SUB|Y|114|F	2272	BCa	D001943	25711523;	2
p|SUB|W|292|A	2099	BCa	D001943	22275375;	2
p|SUB|E|235|Q	9525	BCa	D001943	22252323;	2
p|SUB|V|777|L	2064	BCa	D001943	23220880;	2
p|SUB|K|354|R	1499	BCa	D001943	22705350;	2
p|SUB|Y|285|F	5058	BCa	D001943	25466889;	2
p|SUB|A|86|V	2099	BCa	D001943	1756270;	2
p|SUB|R|668|Q	4318	BCa	D001943	20725776;	2
p|SUB|S|698|D	6667	BCa	D001943	22718198;	2
p|SUB|R|145|W	11200	BCa	D001943	12610780;15535844;	2
p|SUB|R|633|X	4361	BCa	D001943	19383352;	2
p|SUB|T|798|M	2064	BCa	D001943	23948973;	2
p|SUB|T|798|I	2064	BCa	D001943	25238247;	2
p|SUB|I|544|L	2690	BCa	D001943	16381017;	2
p|SUB|R|169|C	4683	BCa	D001943	25712764;	2
p|SUB|G|1706|E	672	BCa	D001943	20727672;	2
p|SUB|S|468|A	19697	BCa	D001943	16046471;	2
p|SUB|G|477|E	11489	BCa	D001943	24651654;	2
p|SUB|R|175|Q	6464	BCa	D001943	23695548;	2
p|SUB|Y|124|D	3596	BCa	D001943	8758930;	2
p|SUB|R|175|L	6714	BCa	D001943	19892015;	2
p|SUB|Q|51|H	328	BCa	D001943	15113441;	2
p|SUB|L|474|F	6470	BCa	D001943	26125758;	2
p|SUB|L|58|W	6351	BCa	D001943	12651610;	2
p|SUB|P|578|Q	116840	BCa	D001943	23001753;	2
p|SUB|Y|977|X	2956	BCa	D001943	16283884;	2
p|SUB|P|160|S	2346	BCa	D001943	23266799;	2
p|SUB|S|194|A	8772	BCa	D001943	16450001;	2
p|SUB|R|170|X	79728	BCa	D001943	20582465;	2
p|SUB|E|101|K	328	BCa	D001943	25292033;	2
p|SUB|L|50|D	17387	BCa	D001943	21832072;	2
p|SUB|A|90|T	331	BCa	D001943	21617726;	2
p|SUB|D|367|N	675	BCa	D001943	22684231;	2
p|SUB|G|412|S	7158	BCa	D001943	15987456;	2
p|SUB|W|118|A	6714	BCa	D001943	19892015;	2
p|SUB|R|83|K	9475	BCa	D001943	20939434;	2
p|SUB|Q|2894|X	675	BCa	D001943	17972177;	2
p|SUB|S|146|D	5592	BCa	D001943	12571245;	2
p|SUB|D|107|N	5728	BCa	D001943	19471547;	2
p|SUB|Q|343|X	79728	BCa	D001943	24556926;	2
p|SUB|Y|176|H	2346	BCa	D001943	23266799;	2
p|SUB|R|2784|W	675	BCa	D001943	19200354;	2
p|SUB|R|2784|Q	675	BCa	D001943	19200354;	2
p|SUB|I|144|T	5889	BCa	D001943	23117857;	2
p|SUB|S|175|A	83737	BCa	D001943	24101513;	2
p|SUB|S|159|A	23410	BCa	D001943	26141949;	2
p|SUB|Q|71|L	17532	BCa	D001943	22121046;	2
p|SUB|A|57|V	100133941	BCa	D001943	21960110;	2
p|SUB|R|110|P	7157	BCa	D001943	25105660;	2
p|SUB|N|1403|H	672	BCa	D001943	21918854;	2
p|SUB|P|878|A	20405	BCa	D001943	23255596;	2
p|SUB|K|73|A	29078	BCa	D001943	17001319;	2
p|SUB|P|1749|R	672	BCa	D001943	8872468;	2
p|SUB|M|1|T	7421	BCa	D001943	19105801;	2
p|SUB|P|1749|A	672	BCa	D001943	12497638;	2
p|SUB|K|700|E	23451	BCa	D001943	25424858;	2
p|SUB|S|296|E	4739	BCa	D001943	23539442;	2
p|SUB|M|059|J	5591	BCa	D001943	22226932;	2
p|SUB|A|439|V	7040	BCa	D001943	9041203;	2
p|SUB|D|213|N	7517	BCa	D001943	12668615;	2
p|SUB|R|342|P	7157	BCa	D001943	25226867;	2
p|SUB|V|114|I	5591	BCa	D001943	17764108;	2
p|SUB|D|400|I	1756	BCa	D001943	19214743;	2
p|SUB|A|52|K	N	BCa	D001943	3780552;	2
p|SUB|I|1022|V	5290	BCa	D001943	23184205;	2
p|SUB|M|396|V	2099	BCa	D001943	16713253;	2
p|SUB|P|3039|L	675	BCa	D001943	11857748;	2
p|SUB|V|655|I	2064	BCa	D001943	12461170;	2
p|SUB|V|2424|G	472	BCa	D001943	17001622;	2
p|SUB|G|2384|K	672	BCa	D001943	22684231;	2
p|SUB|A|453|S	1545	BCa	D001943	12010864;	2
p|SUB|L|485|P	2068	BCa	D001943	16685590;	2
p|SUB|L|2307|F	472	BCa	D001943	25625042;	2
p|SUB|N|39|A	1471	BCa	D001943	23629651;	2
p|SUB|N|39|K	1471	BCa	D001943	23629651;	2
p|SUB|V|159|G	4968	BCa	D001943	26089588;	2
p|SUB|Q|172|H	1555	BCa	D001943	17502835;	2
p|SUB|Y|396|C	79695	BCa	D001943	24038392;	2
p|SUB|R|7|C	672	BCa	D001943	21918854;	2
p|SUB|M|158|V	1543	BCa	D001943	17429315;	2
p|SUB|Q|9|N	174	BCa	D001943	15140158;	2
p|SUB|S|120|D	1017	BCa	D001943	21041297;	2
p|SUB|S|120|A	1017	BCa	D001943	21041297;	2
p|SUB|G|120|R	5618	BCa	D001943	21310852;	2
p|SUB|G|120|K	5618	BCa	D001943	10433247;	2
p|SUB|G|42|R	14874	BCa	D001943	21823988;	2
p|SUB|G|42|D	2532	BCa	D001943	24260134;	2
p|SUB|R|504|C	672	BCa	D001943	26219265;	2
p|SUB|L|757|P	9156	BCa	D001943	19846925;	2
p|SUB|S|112|T	2939	BCa	D001943	19639209;	2
p|SUB|S|112|A	821	BCa	D001943	15121878;	2
p|SUB|R|195|P	N	BCa	D001943	20736065;	2
p|SUB|R|3327|H	231	BCa	D001943	3283381;	2
p|SUB|S|1142|G	545	BCa	D001943	15987455;	2
p|SUB|H|172|R	4508	BCa	D001943	24588805;	2
p|SUB|I|767|M	2064	BCa	D001943	24803549;	2
p|SUB|S|344|T	5241	BCa	D001943	22722322;	2
p|SUB|R|353|Q	9500	BCa	D001943	23884293;	2
p|SUB|R|501|S	59348	BCa	D001943	15113441;	2
p|SUB|Y|4046|X	19090	BCa	D001943	11280730;	2
p|SUB|C|1630|X	675	BCa	D001943	16760289;	2
p|SUB|D|262|N	118611	BCa	D001943	26223354;	2
p|SUB|Q|540|L	59348	BCa	D001943	12872252;	2
p|SUB|Q|921|X	79728	BCa	D001943	21165770;	2
p|SUB|Q|284|X	672	BCa	D001943	18092194;	2
p|SUB|G|10|S	331	BCa	D001943	21617726;	2
p|SUB|Y|505|F	3932	BCa	D001943	14699120;	2
p|SUB|N|557|D	26357	BCa	D001943	14566825;	2
p|SUB|N|557|E	26357	BCa	D001943	14566825;	2
p|SUB|N|557|A	9429	BCa	D001943	15875186;	2
p|SUB|S|65|T	2099	BCa	D001943	9950689;	2
p|SUB|M|1783|T	672	BCa	D001943	19452558;	2
p|SUB|S|65|C	3077	BCa	D001943	15894659;	2
p|SUB|K|289|M	5423	BCa	D001943	17131038;	2
p|SUB|A|148|P	57541	BCa	D001943	10391684;	2
p|SUB|R|62|H	5664	BCa	D001943	16474849;	2
p|SUB|R|218|H	19664	BCa	D001943	24114531;	2
p|SUB|Q|105|M	N	BCa	D001943	20736065;	2
p|SUB|R|215|Q	5965	BCa	D001943	25945795;	2
p|SUB|E|307|K	5728	BCa	D001943	22103913;	2
p|SUB|H|57|Y	3440	BCa	D001943	17310065;	2
p|SUB|P|D|D	N	BCa	D001943	7939756;	2
p|SUB|A|140|D	9446	BCa	D001943	15992993;	2
p|SUB|H|156|Y	N	BCa	D001943	20736065;	2
p|SUB|S|279|A	9368	BCa	D001943	23775624;	2
p|SUB|S|279|D	9368	BCa	D001943	23775624;	2
p|SUB|R|239|X	1586	BCa	D001943	16121340;	2
p|SUB|I|692|T	580	BCa	D001943	17972171;	2
p|SUB|K|290|R	4792	BCa	D001943	23892407;	2
p|SUB|H|513|N	2099	BCa	D001943	10452832;	2
p|SUB|R|753|X	79728	BCa	D001943	19763884;	2
p|SUB|R|30|C	581	BCa	D001943	8690514;	2
p|SUB|D|299|N	10856	BCa	D001943	20888340;	2
p|SUB|D|299|H	11489	BCa	D001943	24651654;	2
p|SUB|Q|1747|H	672	BCa	D001943	12497638;	2
p|SUB|S|255|R	8994	BCa	D001943	17889706;	2
p|SUB|T|127|I	8836	BCa	D001943	14597182;	2
p|SUB|S|241|G	7157	BCa	D001943	15837541;	2
p|SUB|S|241|N	57510	BCa	D001943	21552306;	2
p|SUB|Y|397|F	5747	BCa	D001943	25625869;	2
p|SUB|C|370|S	9365	BCa	D001943	19802015;	2
p|SUB|Q|798|E	367	BCa	D001943	12089361;	2
p|SUB|A|19|F	2720	BCa	D001943	18288788;	2
p|SUB|V|211|I	675	BCa	D001943	19179552;	2
p|SUB|E|1060|X	672	BCa	D001943	24660075;	2
p|SUB|Y|211|F	5111	BCa	D001943	23593472;	2
p|SUB|S|59|E	596	BCa	D001943	20841355;	2
p|SUB|S|59|A	596	BCa	D001943	20841355;	2
p|SUB|Q|819|X	675	BCa	D001943	16758124;	2
p|SUB|V|1532|F	675	BCa	D001943	21601571;	2
p|SUB|S|51|D	21977	BCa	D001943	24204783;	2
p|SUB|K|11|M	87	BCa	D001943	1723722;	2
p|SUB|T|641|E	5578	BCa	D001943	17504762;	2
p|SUB|T|581|P	6850	BCa	D001943	23803121;	2
p|SUB|W|1140|G	79728	BCa	D001943	25225577;	2
p|SUB|F|302|A	7145	BCa	D001943	19826001;	2
p|SUB|T|679|D	6667	BCa	D001943	22718198;	2
p|SUB|S|312;-->312|G	3292	BCa	D001943	8125484;	2
p|SUB|Q|944|E	83990	BCa	D001943	18483852;	2
p|SUB|Q|266|X	5965	BCa	D001943	25945795;	2
p|SUB|G|494|V	5241	BCa	D001943	9510472;	2
p|SUB|Y|367|C	2264	BCa	D001943	19946327;	2
p|SUB|L|554|P	26357	BCa	D001943	11807788;	2
p|SUB|R|621|C	5925	BCa	D001943	20594292;	2
p|SUB|D|281|N	7157	BCa	D001943	17572079;	2
p|SUB|P|423|Q	843	BCa	D001943	21617726;	2
p|SUB|P|4|S	174	BCa	D001943	15140158;	2
p|SUB|E|346|X	7157	BCa	D001943	22507745;	2
p|SUB|C|229|R	7157	BCa	D001943	25925845;	2
p|SUB|I|232|T	2213	BCa	D001943	24989892;	2
p|SUB|F|442|A	11770	BCa	D001943	21311773;	2
p|SUB|K|944|X	675	BCa	D001943	23940062;	2
p|SUB|T|612|M	10891	BCa	D001943	16704985;	2
p|SUB|Q|1756|P	672	BCa	D001943	24884828;	2
p|SUB|H|139|R	2052	BCa	D001943	24840637;	2
p|SUB|S|368|D	23604	BCa	D001943	22580283;	2
p|SUB|R|1488|A	7145	BCa	D001943	19826001;	2
p|SUB|D|189|Y	4067	BCa	D001943	25401474;	2
p|SUB|T|59|K	11200	BCa	D001943	12052256;	2
p|SUB|E|58|N	15965	BCa	D001943	17310065;	2
p|SUB|K|1003|A	3480	BCa	D001943	16584539;	2
p|SUB|G|2044|A	675	BCa	D001943	14517958;	2
p|SUB|E|42|K	675	BCa	D001943	25671134;	2
p|SUB|E|42|A	5888	BCa	D001943	23935068;	2
p|SUB|V|184|D	56547	BCa	D001943	17176253;	2
p|SUB|R|194|T	7515	BCa	D001943	25340946;	2
p|SUB|L|303|X	11200	BCa	D001943	18297428;	2
p|SUB|Q|488|H	3320	BCa	D001943	23065205;	2
p|SUB|C|35|S	7295	BCa	D001943	8971189;	2
p|SUB|H|11|A	57561	BCa	D001943	25038754;	2
p|SUB|P|4501|A	1576	BCa	D001943	8204106;	2
p|SUB|R|406|C	11200	BCa	D001943	23806170;	2
p|SUB|R|297|W	79695	BCa	D001943	24038392;	2
p|SUB|C|11|P	2064	BCa	D001943	25604735;	2
p|SUB|F|352|V	9365	BCa	D001943	19802015;	2
p|SUB|T|261|E	5036	BCa	D001943	23361053;	2
p|SUB|T|251|I	5428	BCa	D001943	19629138;	2
p|SUB|E|452|K	5290	BCa	D001943	17990317;	2
p|SUB|I|350|V	7517	BCa	D001943	17018785;	2
p|SUB|I|350|T	146956	BCa	D001943	23720674;	2
p|SUB|G|464|V	2064	BCa	D001943	23908594;	2
p|SUB|S|624|A	14089	BCa	D001943	21604185;	2
p|SUB|Q|88|K	6278	BCa	D001943	19844956;	2
p|SUB|L|141|V	331	BCa	D001943	21617726;	2
p|SUB|P|604|S	472	BCa	D001943	25625042;	2
p|SUB|R|CODON194|W	7515	BCa	D001943	11303590;	2
p|SUB|D|92|N	5728	BCa	D001943	19471547;	2
p|SUB|I|1798|G	7157	BCa	D001943	16501249;	2
p|SUB|D|92|A	5728	BCa	D001943	10400703;	2
p|SUB|L|513|S	152110	BCa	D001943	24943594;	2
p|SUB|M|298|T	7486	BCa	D001943	19205873;	2
p|SUB|E|3040|S	26357	BCa	D001943	15319327;	2
p|SUB|S|441|N	397073	BCa	D001943	15553238;	2
p|SUB|Y|12|F	1163	BCa	D001943	25353373;	2
p|SUB|R|24|A	1471	BCa	D001943	23629651;	2
p|SUB|E|210|A	2939	BCa	D001943	19639209;	2
p|SUB|E|168|Q	29789	BCa	D001943	24289923;	2
p|SUB|T|671|A	3508	BCa	D001943	16752224;	2
p|SUB|A|97|T	4438	BCa	D001943	19781088;	2
p|SUB|N|82|T	5728	BCa	D001943	12372056;	2
p|SUB|T|450|A	29899	BCa	D001943	20589935;	2
p|SUB|S|1387|A	672	BCa	D001943	26320175;	2
p|SUB|P|253|H	6783	BCa	D001943	12922923;	2
p|SUB|S|400|N	5243	BCa	D001943	17301692;	2
p|SUB|L|607|I	5925	BCa	D001943	20594292;	2
p|SUB|E|237|A	5888	BCa	D001943	23935068;	2
p|SUB|R|463|E	3785	BCa	D001943	24086693;	2
p|SUB|R|463|Q	3785	BCa	D001943	24086693;	2
p|SUB|E|429|V	4524	BCa	D001943	23393023;	2
p|SUB|V|316|I	2099	BCa	D001943	9510472;	2
p|SUB|E|2663|V	675	BCa	D001943	21520273;	2
p|SUB|A|228|E	331	BCa	D001943	21617726;	2
p|SUB|F|694|S	4436	BCa	D001943	21156417;	2
p|SUB|H|86|L	5058	BCa	D001943	10945974;	2
p|SUB|Q|666|K	196	BCa	D001943	20817071;	2
p|SUB|W|32|A	18793	BCa	D001943	22617030;	2
p|SUB|S|639|P	3815	BCa	D001943	22729910;	2
p|SUB|E|20|K	3814	BCa	D001943	25810563;	2
p|SUB|C|625|S	2175	BCa	D001943	23021409;	2
p|SUB|I|213|L	2099	BCa	D001943	19654266;	2
p|SUB|R|397|K	20416	BCa	D001943	22286768;	2
p|SUB|V|1687|I	672	BCa	D001943	22527099;	2
p|SUB|R|25|A	57332	BCa	D001943	23629651;	2
p|SUB|L|24|F	675	BCa	D001943	21356067;	2
p|SUB|R|377|W	22909	BCa	D001943	21858661;	2
p|SUB|E|1185|X	672	BCa	D001943	14722926;	2
p|SUB|M|3844|V	19090	BCa	D001943	11280730;	2
p|SUB|L|201|V	7157	BCa	D001943	14722922;	2
p|SUB|V|5|Q	554	BCa	D001943	22098349;	2
p|SUB|K|19|R	961	BCa	D001943	15498560;	2
p|SUB|R|5020|K	5241	BCa	D001943	748014;	2
p|SUB|P|1315|L	5727	BCa	D001943	12516098;	2
p|SUB|A|342|T	51720	BCa	D001943	18306035;	2
p|SUB|G|264|S	5889	BCa	D001943	21990120;	2
p|SUB|P|3292|L	129685	BCa	D001943	2370487;	2
p|SUB|K|2729|N	675	BCa	D001943	24604328;21719596;	2
p|SUB|R|2888|C	675	BCa	D001943	19200354;	2
p|SUB|V|726|W	3980	BCa	D001943	16492928;	2
p|SUB|K|532|R	9112	BCa	D001943	16511565;	2
p|SUB|S|515|F	4595	BCa	D001943	22297469;	2
p|SUB|P|142|H	672	BCa	D001943	26085381;	2
p|SUB|L|2332|P	472	BCa	D001943	25625042;	2
p|SUB|A|712|V	79728	BCa	D001943	20122277;	2
p|SUB|Q|338|H	4595	BCa	D001943	22297469;	2
p|SUB|A|2780|R	1912	BCa	D001943	23786413;	2
p|SUB|A|2780|S	1912	BCa	D001943	23786413;	2
p|SUB|A|592|T	N	BCa	D001943	11305955;	2
p|SUB|Q|63|L	1002	BCa	D001943	22820501;	2
p|SUB|F|1734|S	672	BCa	D001943	12497638;	2
p|SUB|R|116|A	867	BCa	D001943	24167568;	2
p|SUB|C|112|R	1728	BCa	D001943	15138483;	2
p|SUB|Y|645|F	9429	BCa	D001943	20739628;	2
p|SUB|M|2|K	174	BCa	D001943	15140158;	2
p|SUB|Q|865|H	367	BCa	D001943	22719059;	2
p|SUB|V|22|M	4595	BCa	D001943	22297469;	2
p|SUB|D|403|Y	60561	BCa	D001943	25050558;	2
p|SUB|S|89|A	25937	BCa	D001943	19324876;	2
p|SUB|S|89|N	10911	BCa	D001943	25604143;	2
p|SUB|L|1415|X	675	BCa	D001943	17972177;	2
p|SUB|K|79|R	1163	BCa	D001943	25353373;	2
p|SUB|S|662|P	2073	BCa	D001943	20183911;	2
p|SUB|S|127|L	840	BCa	D001943	21617726;	2
p|SUB|Y|721|F	12978	BCa	D001943	10571204;	2
p|SUB|L|129|F	27324	BCa	D001943	24069272;	2
p|SUB|Y|564|H	51720	BCa	D001943	18270812;	2
p|SUB|S|305|P	2099	BCa	D001943	20213082;	2
p|SUB|Y|406|F	6714	BCa	D001943	25275301;	2
p|SUB|V|59|G	1029	BCa	D001943	19571771;	2
p|SUB|V|59|M	16514	BCa	D001943	26225433;	2
p|SUB|D|616|H	79728	BCa	D001943	25225577;	2
p|SUB|T|359|K	2591	BCa	D001943	24038392;	2
p|SUB|A|331|S	11186	BCa	D001943	20361264;	2
p|SUB|Q|147|X	675	BCa	D001943	16758124;	2
p|SUB|G|241|R	3383	BCa	D001943	18474291;	2
p|SUB|E|370|R	7852	BCa	D001943	18288973;	2
p|SUB|R|2140|C	19090	BCa	D001943	11280730;	2
p|SUB|T|935|R	472	BCa	D001943	25625042;	2
p|SUB|R|2991|H	675	BCa	D001943	20507642;	2
p|SUB|R|203|C	2263	BCa	D001943	23527311;	2
p|SUB|L|3376|X	672	BCa	D001943	9663595;	2
p|SUB|S|1143|A	672	BCa	D001943	17531442;	2
p|SUB|N|1096|S	79728	BCa	D001943	25225577;	2
p|SUB|S|776|A	87178	BCa	D001943	22815474;	2
p|SUB|S|776|D	87178	BCa	D001943	22815474;	2
p|SUB|Y|394|F	3932	BCa	D001943	14699120;	2
p|SUB|K|75|A	57332	BCa	D001943	23629651;	2
p|SUB|D|458|E	7363	BCa	D001943	15318931;	2
p|SUB|S|118|A	2099	BCa	D001943	17505062;22733972;	2
p|SUB|W|241|M	7517	BCa	D001943	19886181;	2
p|SUB|S|118|E	2099	BCa	D001943	15831449;	2
p|SUB|M|18|K	672	BCa	D001943	11748848;	2
p|SUB|M|18|T	672	BCa	D001943	20103620;	2
p|SUB|D|2|A	6367	BCa	D001943	23268288;	2
p|SUB|D|56|G	6278	BCa	D001943	19844956;	2
p|SUB|E|318|K	4286	BCa	D001943	24767713;	2
p|SUB|D|28|K	7042	BCa	D001943	11743608;	2
p|SUB|S|42|D	6667	BCa	D001943	22718198;	2
p|SUB|R|71|G	672	BCa	D001943	11385711;18451254;	2
p|SUB|A|133|S	672	BCa	D001943	18172292;	2
p|SUB|A|133|D	1769	BCa	D001943	20718440;	2
p|SUB|R|71|W	5664	BCa	D001943	16474849;	2
p|SUB|C|275|X	7157	BCa	D001943	24702488;	2
p|SUB|K|30|R	1163	BCa	D001943	25353373;	2
p|SUB|C|1628|M	2099	BCa	D001943	6887873;	2
p|SUB|D|545|N	2099	BCa	D001943	11696545;	2
p|SUB|V|279|I	133522	BCa	D001943	23866026;	2
p|SUB|A|2524|P	472	BCa	D001943	17166884;	2
p|SUB|Q|546|R	5290	BCa	D001943	25422220;	2
p|SUB|R|186|S	3958	BCa	D001943	25367122;	2
p|SUB|T|35|S	572	BCa	D001943	15121878;	2
p|SUB|T|21|M	10911	BCa	D001943	25604143;	2
p|SUB|D|1420|Y	675	BCa	D001943	12070551;	2
p|SUB|D|1420|O	675	BCa	D001943	20383589;	2
p|SUB|R|331|S	672	BCa	D001943	18798010;	2
p|SUB|T|19|N	387	BCa	D001943	19147561;	2
p|SUB|D|303|N	79695	BCa	D001943	24038392;	2
p|SUB|V|1532|I	675	BCa	D001943	21601571;	2
p|SUB|G|670|E	9156	BCa	D001943	19846925;	2
p|SUB|E|191|A	56547	BCa	D001943	17176253;	2
p|SUB|Q|166|E	397073	BCa	D001943	15553238;	2
p|SUB|T|341|R	5054	BCa	D001943	12176977;	2
p|SUB|H|69|S	4363	BCa	D001943	9669397;	2
p|SUB|K|277|R	4088	BCa	D001943	12421823;	2
p|SUB|P|91|S	388633	BCa	D001943	23555315;	2
p|SUB|D|313|N	114805	BCa	D001943	24038392;	2
p|SUB|H|150|R	675	BCa	D001943	15876480;	2
p|SUB|Y|7|P	9370	BCa	D001943	25683126;	2
p|SUB|S|1164|I	672	BCa	D001943	19493677;	2
p|SUB|V|193|I	83990	BCa	D001943	16430786;	2
p|SUB|G|1656|D	672	BCa	D001943	21473589;	2
p|SUB|R|237|Q	84464	BCa	D001943	21805310;	2
p|SUB|S|373|Y	1238	BCa	D001943	24260134;	2
p|SUB|E|530|D	92822	BCa	D001943	14605947;	2
p|SUB|L|105|X	675	BCa	D001943	14735197;	2
p|SUB|T|135|E	26994	BCa	D001943	16123141;	2
p|SUB|C|64|Y	672	BCa	D001943	22739995;	2
p|SUB|D|871|G	79728	BCa	D001943	22692731;	2
p|SUB|A|247|S	7518	BCa	D001943	25360583;	2
p|SUB|A|247|P	10362	BCa	D001943	25486196;	2
p|SUB|C|69|S	1312	BCa	D001943	15031283;	2
p|SUB|M|2322|I	675	BCa	D001943	24824029;	2
p|SUB|Q|780|X	672	BCa	D001943	22752604;	2
p|SUB|N|159|Q	977	BCa	D001943	18852263;	2
p|SUB|S|1943|D	1950	BCa	D001943	17567956;	2
p|SUB|S|1943|E	1950	BCa	D001943	17567956;	2
p|SUB|S|1943|A	1950	BCa	D001943	17567956;	2
p|SUB|N|2742|S	675	BCa	D001943	12655560;	2
p|SUB|V|660|E	27352	BCa	D001943	22279592;	2
p|SUB|D|67|Y	672	BCa	D001943	22084573;	2
p|SUB|T|235|A	393	BCa	D001943	21980398;	2
p|SUB|L|523|W	672	BCa	D001943	15735322;	2
p|SUB|V|227|A	5465	BCa	D001943	23076161;	2
p|SUB|N|140|D	9446	BCa	D001943	15992993;	2
p|SUB|R|13|A	3781	BCa	D001943	24821061;	2
p|SUB|H|23|A	4582	BCa	D001943	1688329;	2
p|SUB|Y|57|F	1163	BCa	D001943	25353373;	2
p|SUB|A|CODON119|S	1545	BCa	D001943	10910054;	2
p|SUB|S|36|A	4792	BCa	D001943	20659425;	2
p|SUB|S|36|Y	672	BCa	D001943	24695549;	2
p|SUB|E|23|Q	672	BCa	D001943	21918854;	2
p|SUB|K|224|R	3185	BCa	D001943	25959059;	2
p|SUB|E|33|X	675	BCa	D001943	16760289;	2
p|SUB|L|536|Q	2099	BCa	D001943	24185510;	2
p|SUB|T|431|N	9475	BCa	D001943	20939434;	2
p|SUB|Q|2960|X	675	BCa	D001943	16764716;	2
p|SUB|S|216|A	21817	BCa	D001943	22142843;	2
p|SUB|L|844|P	4437	BCa	D001943	19781088;	2
p|SUB|K|656|N	3953	BCa	D001943	21516303;	2
p|SUB|F|175|V	1576	BCa	D001943	19242060;	2
p|SUB|F|345|I	17217	BCa	D001943	17143284;	2
p|SUB|G|2765|S	472	BCa	D001943	10534763;	2
p|SUB|Y|113|H	2052	BCa	D001943	24840637;25222243;	2
p|SUB|Y|581|S	100530803	BCa	D001943	23230133;	2
p|SUB|F|603|L	4683	BCa	D001943	25712764;	2
p|SUB|D|120|G	10857	BCa	D001943	16234411;	2
p|SUB|K|219|M	5753	BCa	D001943	8940083;	2
p|SUB|T|153|M	9429	BCa	D001943	17373578;	2
p|SUB|L|319|P	80119	BCa	D001943	22347400;	2
p|SUB|I|42|V	672	BCa	D001943	24289923;	2
p|SUB|I|58|T	6648	BCa	D001943	23886214;	2
p|SUB|R|147|K	4145	BCa	D001943	12122014;	2
p|SUB|R|147|A	4145	BCa	D001943	12122014;	2
p|SUB|L|311|V	1109	BCa	D001943	15987428;	2
p|SUB|T|476|M	11200	BCa	D001943	22862163;	2
p|SUB|K|129|A	N	BCa	D001943	25928399;	2
p|SUB|K|129|R	N	BCa	D001943	25928399;	2
p|SUB|L|1074|F	7486	BCa	D001943	19205873;	2
p|SUB|T|204|D	2065	BCa	D001943	18625725;	2
p|SUB|T|272|K	2591	BCa	D001943	24038392;	2
p|SUB|P|197|L	6648	BCa	D001943	22525041;	2
p|SUB|P|508|X	672	BCa	D001943	24884828;	2
p|SUB|K|111|N	5290	BCa	D001943	18074223;	2
p|SUB|R|164|W	7517	BCa	D001943	25340946;	2
p|SUB|T|1691|K	672	BCa	D001943	22277901;	2
p|SUB|V|320|I	4286	BCa	D001943	24767713;	2
p|SUB|Y|625|X	10111	BCa	D001943	18281469;	2
p|SUB|R|628|Q	5428	BCa	D001943	19629138;	2
p|SUB|R|172|L	22059	BCa	D001943	7947386;	2
p|SUB|Y|3006|X	675	BCa	D001943	14517958;	2
p|SUB|K|98|R	3185	BCa	D001943	25959059;	2
p|SUB|H|48|R	217	BCa	D001943	19667493;	2
p|SUB|W|3127|X	675	BCa	D001943	22752604;	2
p|SUB|L|1119|P	79728	BCa	D001943	22692731;	2
p|SUB|N|629|A	9429	BCa	D001943	20739628;	2
p|SUB|K|581|X	672	BCa	D001943	21918854;	2
p|SUB|K|589|E	9156	BCa	D001943	19846925;	2
p|SUB|H|372|N	672	BCa	D001943	11836613;	2
p|SUB|R|1753|K	672	BCa	D001943	12497638;	2
p|SUB|D|2665|G	675	BCa	D001943	21520273;	2
p|SUB|D|119|A	4088	BCa	D001943	16859511;	2
p|SUB|D|1778|N	672	BCa	D001943	22684231;	2
p|SUB|P|551|L	3815	BCa	D001943	22729910;	2
p|SUB|D|1778|G	672	BCa	D001943	16026807;	2
p|SUB|A|89|E	19361	BCa	D001943	24583581;	2
p|SUB|S|187|A	9429	BCa	D001943	14645676;	2
p|SUB|R|80|A	2099	BCa	D001943	17926035;	2
p|SUB|S|187|T	9429	BCa	D001943	14645676;	2
p|SUB|A|191|V	118856	BCa	D001943	15015597;	2
p|SUB|S|177|T	672	BCa	D001943	21918854;	2
p|SUB|D|3095|E	675	BCa	D001943	8640235;	2
p|SUB|P|84|S	3949	BCa	D001943	15998910;	2
p|SUB|E|241|R	6850	BCa	D001943	23803121;	2
p|SUB|L|576|F	3815	BCa	D001943	22729910;	2
p|SUB|A|238|V	3292	BCa	D001943	18083510;	2
p|SUB|T|286|D	595	BCa	D001943	18157634;	2
p|SUB|L|43|V	672	BCa	D001943	17935274;	2
p|SUB|D|142|N	21926	BCa	D001943	10505857;	2
p|SUB|V|108|A	2346	BCa	D001943	23266799;	2
p|SUB|Q|60|K	5290	BCa	D001943	18074223;	2
p|SUB|T|298|M	9212	BCa	D001943	16762494;	2
p|SUB|P|211|L	5786	BCa	D001943	21725282;	2
p|SUB|H|58|D	10023	BCa	D001943	11894125;	2
p|SUB|R|388|G	2264	BCa	D001943	22034009;	2
p|SUB|R|131|H	2213	BCa	D001943	24989892;	2
p|SUB|T|300|I	79728	BCa	D001943	21113654;	2
p|SUB|R|2108|C	675	BCa	D001943	21671020;	2
p|SUB|V|447|A	7048	BCa	D001943	11212236;	2
p|SUB|L|46|C	129685	BCa	D001943	7805042;	2
p|SUB|F|208|S	9429	BCa	D001943	17373578;	2
p|SUB|T|308|D	2932	BCa	D001943	17085387;	2
p|SUB|T|308|P	207	BCa	D001943	23844554;	2
p|SUB|R|139|W	1728	BCa	D001943	19628038;	2
p|SUB|M|226|V	3294	BCa	D001943	17260097;	2
p|SUB|I|399|C	9429	BCa	D001943	18695635;	2
p|SUB|R|361|Q	672	BCa	D001943	22357538;	2
p|SUB|R|361|L	4751	BCa	D001943	24662830;	2
p|SUB|N|656|S	672	BCa	D001943	12872263;	2
p|SUB|I|175|T	11200	BCa	D001943	15535844;	2
p|SUB|G|36|A	285242	BCa	D001943	20602613;	2
p|SUB|Q|31|H	57541	BCa	D001943	10391684;	2
p|SUB|L|1086|X	672	BCa	D001943	11857748;	2
p|SUB|C|784|Y	367	BCa	D001943	12089361;	2
p|SUB|G|16|S	4508	BCa	D001943	24588805;	2
p|SUB|E|1221|X	672	BCa	D001943	15026808;	2
p|SUB|A|66|S	10587	BCa	D001943	16424062;	2
p|SUB|Y|83|C	2549	BCa	D001943	22751113;	2
p|SUB|I|731|V	23411	BCa	D001943	23255128;	2
p|SUB|E|286|K	7157	BCa	D001943	25320628;	2
p|SUB|E|1219|D	672	BCa	D001943	8872468;	2
p|SUB|M|1775|K	672	BCa	D001943	19452558;	2
p|SUB|V|125|A	3845	BCa	D001943	18701484;	2
p|SUB|S|297|X	7157	BCa	D001943	20015931;	2
p|SUB|E|633|K	5291	BCa	D001943	23734178;	2
p|SUB|G|160|C	2099	BCa	D001943	9195227;	2
p|SUB|S|558|P	580	BCa	D001943	16825437;	2
p|SUB|Y|2624|C	675	BCa	D001943	16758124;	2
p|SUB|D|153|G	4194	BCa	D001943	18279506;	2
p|SUB|D|919|G	4548	BCa	D001943	17311260;	2
p|SUB|R|130|Q	5728	BCa	D001943	19471547;	2
p|SUB|C|325|S	2101	BCa	D001943	17556356;	2
p|SUB|G|115|V	79728	BCa	D001943	18053174;	2
p|SUB|G|12|C	3845	BCa	D001943	20385028;	2
p|SUB|G|12|A	3845	BCa	D001943	20385028;	2
p|SUB|G|109|V	1026	BCa	D001943	16804901;	2
p|SUB|G|12|R	3845	BCa	D001943	20385028;	2
p|SUB|P|684|S	672	BCa	D001943	12872263;	2
p|SUB|R|68|G	55135	BCa	D001943	17683073;	2
p|SUB|S|101|R	43673	BCa	D001943	20979026;	2
p|SUB|A|126|T	5889	BCa	D001943	22476429;	2
p|SUB|R|2336|P	675	BCa	D001943	22399190;	2
p|SUB|R|2336|H	675	BCa	D001943	21719596;	2
p|SUB|V|158|L	5728	BCa	D001943	10807691;	2
p|SUB|R|732|Q	999	BCa	D001943	17545690;	2
p|SUB|P|131|L	115761	BCa	D001943	16353159;	2
p|SUB|K|292|I	7157	BCa	D001943	15993273;	2
p|SUB|W|172|X	5965	BCa	D001943	25945795;	2
p|SUB|K|190|R	9618	BCa	D001943	23760265;	2
p|SUB|S|919|P	571	BCa	D001943	16430786;	2
p|SUB|P|92|R	11200	BCa	D001943	23806170;	2
p|SUB|P|115|Q	27327	BCa	D001943	23224974;	2
p|SUB|E|49|X	675	BCa	D001943	11857748;	2
p|SUB|G|719|S	1956	BCa	D001943	25969993;	2
p|SUB|K|1667|R	672	BCa	D001943	17018160;	2
p|SUB|E|1836|K	672	BCa	D001943	21473589;	2
p|SUB|I|206|L	9429	BCa	D001943	12544509;	2
p|SUB|S|17|N	3265	BCa	D001943	18850003;	2
p|SUB|S|129|R	328	BCa	D001943	25292033;	2
p|SUB|T|387|N	2549	BCa	D001943	22751113;	2
p|SUB|H|133|S	5216	BCa	D001943	25084196;	2
p|SUB|H|133|Y	6469	BCa	D001943	10505029;	2
p|SUB|C|91|S	55611	BCa	D001943	26148240;	2
p|SUB|Y|713|F	63916	BCa	D001943	25332238;	2
p|SUB|V|1741|G	672	BCa	D001943	12497638;	2
p|SUB|G|50|H	N	BCa	D001943	10334209;	2
p|SUB|A|549|R	5243	BCa	D001943	24858827;	2
p|SUB|P|110|S	2939	BCa	D001943	19639209;	2
p|SUB|K|394|R	1499	BCa	D001943	22705350;	2
p|SUB|S|387|A	841	BCa	D001943	24342355;	2
p|SUB|P|587|L	5428	BCa	D001943	19629138;	2
p|SUB|L|1019|V	675	BCa	D001943	21671020;	2
p|SUB|H|5|A	N	BCa	D001943	15652648;	2
p|SUB|S|24|F	5465	BCa	D001943	23076161;	2
p|SUB|A|149|P	397073	BCa	D001943	15553238;	2
p|SUB|S|100|Z	6278	BCa	D001943	16273201;	2
p|SUB|A|32|V	6783	BCa	D001943	12922923;	2
p|SUB|S|100|C	6278	BCa	D001943	7591220;	2
p|SUB|K|36|P	8655	BCa	D001943	18650427;	2
p|SUB|L|583|R	999	BCa	D001943	22020549;	2
p|SUB|G|313|S	6648	BCa	D001943	16969494;	2
p|SUB|M|49|V	846	BCa	D001943	17876342;	2
p|SUB|G|344|V	2099	BCa	D001943	9510472;	2
p|SUB|I|222|R	1576	BCa	D001943	19242060;	2
p|SUB|T|2515|I	675	BCa	D001943	12955719;	2
p|SUB|W|143|Y	1312	BCa	D001943	18474266;	2
p|SUB|P|305|L	23513	BCa	D001943	24662921;	2
p|SUB|T|33|D	12124	BCa	D001943	17636408;	2
p|SUB|P|520|S	5371	BCa	D001943	19728758;	2
p|SUB|H|06|N	644914	BCa	D001943	1756258;	2
p|SUB|R|226|P	8644	BCa	D001943	21851338;	2
p|SUB|H|06|T	644914	BCa	D001943	1756258;	2
p|SUB|E|353|V	2099	BCa	D001943	16713253;	2
p|SUB|C|90|S	7345	BCa	D001943	22279545;	2
p|SUB|V|222|I	353299	BCa	D001943	21135262;	2
p|SUB|P|1170|A	2064	BCa	D001943	19336545;16000574;	2
p|SUB|H|13|R	11200	BCa	D001943	21562711;	2
p|SUB|R|259|H	3292	BCa	D001943	18083510;	2
p|SUB|D|335|N	672	BCa	D001943	15998910;	2
p|SUB|K|129|E	7132	BCa	D001943	21617726;	2
p|SUB|Y|438|F	7364	BCa	D001943	19289110;	2
p|SUB|D|754|E	353299	BCa	D001943	21135262;	2
p|SUB|Q|564|X	580	BCa	D001943	21344236;	2
p|SUB|C|33|S	1312	BCa	D001943	15031283;	2
p|SUB|E|462|G	675	BCa	D001943	19200354;	2
p|SUB|S|4896|E	22113	BCa	D001943	9403053;	2
p|SUB|A|249|V	5887	BCa	D001943	23776089;	2
p|SUB|M|115|T	4072	BCa	D001943	20683652;	2
p|SUB|R|14|A	5500	BCa	D001943	25531779;	2
p|SUB|C|16|S	146	BCa	D001943	12941835;	2
p|SUB|S|390|A	672	BCa	D001943	23880761;	2
p|SUB|C|16|Y	146	BCa	D001943	12941835;	2
p|SUB|L|539|A	2099	BCa	D001943	15145521;	2
p|SUB|G|82|S	101669765	BCa	D001943	26011358;18058469;	2
p|SUB|G|82|D	8877	BCa	D001943	19706837;	2
p|SUB|L|107|F	5058	BCa	D001943	14583477;	2
p|SUB|L|509|R	2099	BCa	D001943	12878603;	2
p|SUB|F|115|L	4609	BCa	D001943	11313917;	2
p|SUB|N|1878|K	675	BCa	D001943	21671020;	2
p|SUB|D|351|E	2099	BCa	D001943	11751902;	2
p|SUB|V|786|M	1956	BCa	D001943	24406864;	2
p|SUB|E|394|X	675	BCa	D001943	20383589;	2
p|SUB|T|217|I	100302511	BCa	D001943	24719079;	2
p|SUB|K|86|M	9429	BCa	D001943	12374800;	2
p|SUB|F|158|V	2212	BCa	D001943	20697800;	2
p|SUB|R|249|S	7157	BCa	D001943	9407971;	2
p|SUB|P|1238|L	672	BCa	D001943	12402332;	2
p|SUB|Y|55|F	10253	BCa	D001943	15342396;	2
p|SUB|D|777|N	999	BCa	D001943	11948460;	2
p|SUB|S|1088|F	2175	BCa	D001943	23021409;	2
p|SUB|S|215|I	7157	BCa	D001943	12649339;	2
p|SUB|P|334|A	5618	BCa	D001943	18829531;	2
p|SUB|S|18|A	6280	BCa	D001943	2274;22740636;	2
p|SUB|H|580|Y	3815	BCa	D001943	22729910;	2
p|SUB|R|96|C	100302511	BCa	D001943	24719079;	2
p|SUB|R|1882|X	472	BCa	D001943	25625042;	2
p|SUB|K|83|A	10856	BCa	D001943	20888340;	2
p|SUB|E|59|A	5888	BCa	D001943	23935068;	2
p|SUB|P|25|R	672	BCa	D001943	15113441;	2
p|SUB|E|209|A	56547	BCa	D001943	17176253;	2
p|SUB|K|660|N	2263	BCa	D001943	23527311;	2
p|SUB|D|85|N	12580	BCa	D001943	21528268;	2
p|SUB|E|69|D	146956	BCa	D001943	23720674;	2
p|SUB|D|85|Y	54658	BCa	D001943	15318931;	2
p|SUB|S|2006|R	675	BCa	D001943	21671020;	2
p|SUB|F|28|L	998	BCa	D001943	11278572;	2
p|SUB|A|270|S	397105	BCa	D001943	18728938;	2
p|SUB|S|2988|G	675	BCa	D001943	20507642;	2
p|SUB|W|38|Y	1312	BCa	D001943	18474266;	2
p|SUB|A|669|T	1956	BCa	D001943	23822636;	2
p|SUB|N|063|H	N	BCa	D001943	26056183;	2
p|SUB|N|063|D	2099	BCa	D001943	24395109;	2
p|SUB|P|188|M	1027	BCa	D001943	18030569;	2
p|SUB|D|130|V	1769	BCa	D001943	20718440;	2
p|SUB|P|20|C	11197	BCa	D001943	21515334;	2
p|SUB|R|141|H	331	BCa	D001943	21617726;	2
p|SUB|M|445|T	1576	BCa	D001943	19214745;	2
p|SUB|K|112|E	595	BCa	D001943	23233819;	2
p|SUB|R|612|Q	8038	BCa	D001943	24651654;	2
p|SUB|I|76|V	79728	BCa	D001943	18053174;	2
p|SUB|A|428|T	51135	BCa	D001943	24194738;	2
p|SUB|T|98|L	4323	BCa	D001943	19815335;	2
p|SUB|L|372|R	2099	BCa	D001943	25582774;	2
p|SUB|D|224|N	675	BCa	D001943	15876480;	2
p|SUB|I|646|V	11216	BCa	D001943	16956908;	2
p|SUB|V|2466|A	672	BCa	D001943	24884828;	2
p|SUB|S|637|D	7402	BCa	D001943	25595902;	2
p|SUB|D|693|N	672	BCa	D001943	23674270;	2
p|SUB|E|111|A	2739	BCa	D001943	19452310;	2
p|SUB|Q|79|L	5868	BCa	D001943	25260758;	2
p|SUB|R|399|E	7515	BCa	D001943	16328064;	2
p|SUB|E|211|G	79728	BCa	D001943	19333784;	2
p|SUB|R|698|W	5925	BCa	D001943	20594292;	2
p|SUB|V|524|I	59348	BCa	D001943	12872252;	2
p|SUB|G|1529|R	675	BCa	D001943	21520273;	2
p|SUB|E|119|L	100860825	BCa	D001943	12529329;	2
p|SUB|Y|23|A	302	BCa	D001943	23691485;	2
p|SUB|Y|23|D	302	BCa	D001943	23691485;	2
p|SUB|D|106|N	5728	BCa	D001943	22320991;	2
p|SUB|G|206|R	2346	BCa	D001943	23266799;	2
p|SUB|T|847|I	1956	BCa	D001943	21457545;	2
p|SUB|Q|1136|K	7158	BCa	D001943	16314399;	2
p|SUB|S|1457|A	672	BCa	D001943	26320175;	2
p|SUB|F|13|A	2162	BCa	D001943	11854601;	2
p|SUB|K|345|R	1499	BCa	D001943	22705350;	2
p|SUB|E|254|G	545	BCa	D001943	15987455;	2
p|SUB|M|3118|T	675	BCa	D001943	11091690;	2
p|SUB|V|842|I	2064	BCa	D001943	23220880;	2
p|SUB|Y|148|H	857	BCa	D001943	16723714;	2
p|SUB|Y|148|S	857	BCa	D001943	16723714;	2
p|SUB|H|302|D	331	BCa	D001943	21617726;	2
p|SUB|N|435|S	7048	BCa	D001943	11212236;	2
p|SUB|A|9|V	6648	BCa	D001943	15386537;	2
p|SUB|D|396|N	23081	BCa	D001943	24952432;	2
p|SUB|P|151|T	7157	BCa	D001943	25105660;	2
p|SUB|Q|61|S	15965	BCa	D001943	17310065;	2
p|SUB|N|590|Y	9429	BCa	D001943	12544509;	2
p|SUB|E|1|S	1588	BCa	D001943	8180114;	2
p|SUB|V|28|A	331	BCa	D001943	21617726;	2
p|SUB|V|28|L	445347	BCa	D001943	15305339;	2
p|SUB|C|608|S	9429	BCa	D001943	20518788;	2
p|SUB|K|531|E	2099	BCa	D001943	9102207;	2
p|SUB|T|509|A	672	BCa	D001943	17428466;	2
p|SUB|V|12|G	57111	BCa	D001943	21057535;	2
p|SUB|S|2404|C	11169	BCa	D001943	26014318;	2
p|SUB|L|71|P	2189	BCa	D001943	16621732;	2
p|SUB|A|114|S	3552	BCa	D001943	17932347;	2
p|SUB|R|374|Q	6598	BCa	D001943	26285240;	2
p|SUB|T|199|I	5451	BCa	D001943	18728938;	2
p|SUB|H|83|L	5058	BCa	D001943	10945974;	2
p|SUB|I|1766|S	672	BCa	D001943	19493677;	2
p|SUB|A|111|D	3294	BCa	D001943	18372405;	2
p|SUB|S|313|G	675	BCa	D001943	18083510;	2
p|SUB|A|105|L	1586	BCa	D001943	25301938;	2
p|SUB|P|149|C	174	BCa	D001943	11079158;	2
p|SUB|P|149|B	174	BCa	D001943	11079158;	2
p|SUB|P|149|A	174	BCa	D001943	11079158;	2
p|SUB|P|690|A	4862	BCa	D001943	17453337;	2
p|SUB|K|189|E	56547	BCa	D001943	17176253;	2
p|SUB|K|63|R	26409	BCa	D001943	19531477;	2
p|SUB|S|288|A	672	BCa	D001943	15665273;	2
p|SUB|S|136|R	857	BCa	D001943	16723714;	2
p|SUB|K|441|R	331	BCa	D001943	21617726;	2
p|SUB|E|1644|X	672	BCa	D001943	18311584;	2
p|SUB|S|136|A	57650	BCa	D001943	15121878;	2
p|SUB|S|148|A	580	BCa	D001943	15665273;	2
p|SUB|K|1440|E	675	BCa	D001943	23071527;	2
p|SUB|K|1440|R	675	BCa	D001943	23071527;	2
p|SUB|N|1086|D	11214	BCa	D001943	16234258;	2
p|SUB|H|173|R	331	BCa	D001943	21617726;	2
p|SUB|G|244|C	7157	BCa	D001943	14722922;	2
p|SUB|A|72|P	1031	BCa	D001943	8840966;	2
p|SUB|S|559|A	2099	BCa	D001943	20043841;	2
p|SUB|C|105|W	5728	BCa	D001943	19471547;	2
p|SUB|G|700|R	84464	BCa	D001943	21805310;	2
p|SUB|K|48|R	672	BCa	D001943	15367667;	2
p|SUB|D|22|Y	6783	BCa	D001943	12922923;	2
p|SUB|S|124|L	2303	BCa	D001943	25486430;	2
p|SUB|S|124|T	3291	BCa	D001943	18524572;	2
p|SUB|S|88|A	79680	BCa	D001943	15193260;	2
p|SUB|A|131|H	2213	BCa	D001943	24989892;	2
p|SUB|R|519|B	6869	BCa	D001943	22981979;	2
p|SUB|D|835|Y	2322	Acute myeloid leukemia	D015470	19995225;18230792;23969938;12750701;23043539;19204327;24532805;20019052;24591202;24526162;24046014;24408321;19477218;25487917;25108079;23216927;17330097;22354205;17889720;	1
p|SUB|R|140|Q	3418	Acute myeloid leukemia	D015470	24440599;25398940;25795706;22494415;23039322;24887327;22397365;23949315;24606448;21647154;20946881;	1
p|SUB|T|241|M	7517	Acute myeloid leukemia	D015470	21296419;15102670;21725251;18033323;23397959;24197983;23978154;12393447;23747401;	1
p|SUB|R|882|H	1788	Acute myeloid leukemia	D015470	24606448;25650308;25795706;22071137;24656771;22722925;24887327;	1
p|SUB|G|12|D	4893	Acute myeloid leukemia	D015470	23313659;1574246;3278322;25361812;20595231;19710506;24894773;25822087;21200020;22133876;26367798;	1
p|SUB|R|172|K	3418	Acute myeloid leukemia	D015470	20946881;23039322;23949315;20142433;22397365;24606448;	1
p|SUB|R|132|H	3417	Acute myeloid leukemia	D015470	22763442;23039322;24606448;21539821;25599133;22397365;22172803;	1
p|SUB|N|822|K	3815	Acute myeloid leukemia	D015470	20227111;18483300;22109829;23107788;17875504;15650049;16213582;21262832;	1
p|SUB|D|835|H	2322	Acute myeloid leukemia	D015470	19995225;23969938;24046014;23216927;12750701;	1
p|SUB|D|816|Y	3815	Acute myeloid leukemia	D015470	21504297;17065430;17976525;18536654;17875504;21844580;19406474;	2
p|SUB|F|691|L	2322	Acute myeloid leukemia	D015470	23430109;24532805;25053825;23969938;25060518;	1
p|SUB|R|132|C	3417	Acute myeloid leukemia	D015470	23039322;20946881;20142433;22397365;	1
p|SUB|D|835|V	2322	Acute myeloid leukemia	D015470	12750701;17330097;25053825;	2
p|SUB|R|132|S	3417	Acute myeloid leukemia	D015470	21539821;24606448;22397365;	2
p|SUB|K|751|Q	2068	Acute myeloid leukemia	D015470	15159312;12393447;23397959;24486506;	1
p|SUB|D|816|H	3815	Acute myeloid leukemia	D015470	17065430;21504297;17875504;12701114;	1
p|SUB|T|315|I	25	Acute myeloid leukemia	D015470	18465678;277206;18829489;20147976;	0
p|SUB|P|102|L	4089	Acute myeloid leukemia	D015470	44507;16865698;11244507;	2
p|SUB|K|116|W	3562	Acute myeloid leukemia	D015470	19783458;16489085;15928038;	2
p|SUB|E|76|K	5781	Acute myeloid leukemia	D015470	22504523;21930766;25650089;	2
p|SUB|I|99|M	3417	Acute myeloid leukemia	D015470	22397365;20946881;	2
p|SUB|R|399|Q	7515	Acute myeloid leukemia	D015470	15159312;12393447;	2
p|SUB|P|132|T	3718	Acute myeloid leukemia	D015470	16843266;21599579;	2
p|SUB|P|187|S	7515	Acute myeloid leukemia	D015470	23397959;12393447;	2
p|SUB|V|726|A	4210	Acute myeloid leukemia	D015470	22351163;20437121;	1
p|SUB|V|722|I	3718	Acute myeloid leukemia	D015470	21599579;16843266;	1
p|SUB|I|105|V	2950	Acute myeloid leukemia	D015470	21875282;25145382;	2
p|SUB|R|174|Q	861	Acute myeloid leukemia	D015470	20694842;21725049;	2
p|SUB|D|171|N	861	Acute myeloid leukemia	D015470	18192504;19334039;	2
p|SUB|R|194|W	7515	Acute myeloid leukemia	D015470	15159312;12393447;	2
p|SUB|G|12|V	18176	Acute myeloid leukemia	D015470	18952898;25316678;22133876;	2
p|SUB|S|21|A	1050	Acute myeloid leukemia	D015470	16446383;22212957;	2
p|SUB|S|21|D	1050	Acute myeloid leukemia	D015470	22212957;16446383;	2
p|SUB|T|354|M	2624	Acute myeloid leukemia	D015470	21892162;22271902;22147895;	2
p|SUB|R|702|W	64127	Acute myeloid leukemia	D015470	23558906;20622911;	2
p|SUB|M|07|E	3559	Acute myeloid leukemia	D015470	8425202;8558944;	2
p|SUB|Y|572|C	2322	Acute myeloid leukemia	D015470	4261;18664261;	2
p|SUB|G|908|R	64127	Acute myeloid leukemia	D015470	23558906;20622911;	2
p|SUB|M|694|I	4210	Acute myeloid leukemia	D015470	22351163;20437121;	2
p|SUB|T|478|S	3716	Acute myeloid leukemia	D015470	18270328;18160671;	1
p|SUB|M|680|I	4210	Acute myeloid leukemia	D015470	20437121;22351163;	2
p|SUB|R|248|W	7157	Acute myeloid leukemia	D015470	20013323;21550660;	2
p|SUB|R|132|G	3417	Acute myeloid leukemia	D015470	20946881;22397365;	2
p|SUB|N|676|D	2322	Acute myeloid leukemia	D015470	24532805;22409268;	2
p|SUB|R|882|C	1788	Acute myeloid leukemia	D015470	24606448;	2
p|SUB|M|184|L	581	Acute myeloid leukemia	D015470	23996484;	2
p|SUB|P|132|A	3718	Acute myeloid leukemia	D015470	21599579;	2
p|SUB|R|305|P	1050	Acute myeloid leukemia	D015470	12508245;	2
p|SUB|Q|233|R	3952	Acute myeloid leukemia	D015470	17072067;	2
p|SUB|R|204|X	2624	Acute myeloid leukemia	D015470	23223431;	2
p|SUB|V|657|F	16451	Acute myeloid leukemia	D015470	21436584;	2
p|SUB|R|420|G	867	Acute myeloid leukemia	D015470	19276253;	2
p|SUB|D|816|G	3815	Acute myeloid leukemia	D015470	17065430;	1
p|SUB|D|672|A	3635	Acute myeloid leukemia	D015470	19148132;	2
p|SUB|G|697|R	2322	Acute myeloid leukemia	D015470	22409268;	2
p|SUB|P|369|S	4210	Acute myeloid leukemia	D015470	22351163;	2
p|SUB|E|177|V	1788	Acute myeloid leukemia	D015470	25650308;	2
p|SUB|E|135|K	5292	Acute myeloid leukemia	D015470	19734423;	2
p|SUB|N|841|I	2322	Acute myeloid leukemia	D015470	15178581;	2
p|SUB|H|63|D	3077	Acute myeloid leukemia	D015470	23887025;	2
p|SUB|N|310|K	7157	Acute myeloid leukemia	D015470	24641375;	2
p|SUB|P|72|R	7157	Acute myeloid leukemia	D015470	24641375;	2
p|SUB|M|541|L	3815	Acute myeloid leukemia	D015470	25247397;	1
p|SUB|C|288|A	7504	Acute myeloid leukemia	D015470	23877794;	2
p|SUB|F|691|I	2322	Acute myeloid leukemia	D015470	22409268;	2
p|SUB|R|164|Q	1438	Acute myeloid leukemia	D015470	7522290;	0
p|SUB|T|74|P	4893	Acute myeloid leukemia	D015470	19075190;	0
p|SUB|W|515|K	4352	Acute myeloid leukemia	D015470	19194467;	1
p|SUB|E|224|X	2624	Acute myeloid leukemia	D015470	23223431;	2
p|SUB|E|542|K	5290	Acute myeloid leukemia	D015470	18317450;	1
p|SUB|R|736|H	1788	Acute myeloid leukemia	D015470	25650308;	2
p|SUB|R|878|H	13435	Acute myeloid leukemia	D015470	24167195;	2
p|SUB|D|835|M	2322	Acute myeloid leukemia	D015470	14604973;	2
p|SUB|D|835|G	2322	Acute myeloid leukemia	D015470	18230792;	1
p|SUB|D|835|A	2322	Acute myeloid leukemia	D015470	19995225;	1
p|SUB|S|840|G	2322	Acute myeloid leukemia	D015470	22733614;	2
p|SUB|I|87|T	3718	Acute myeloid leukemia	D015470	18397343;	1
p|SUB|D|361|E	19697	Acute myeloid leukemia	D015470	25144719;	2
p|SUB|R|100|Q	3417	Acute myeloid leukemia	D015470	24376688;	2
p|SUB|G|647|V	3562	Acute myeloid leukemia	D015470	8558916;	2
p|SUB|T|162|P	3635	Acute myeloid leukemia	D015470	22820502;	2
p|SUB|R|172|H	5371	Acute myeloid leukemia	D015470	23656786;	2
p|SUB|A|17|G	1438	Acute myeloid leukemia	D015470	7522290;	2
p|SUB|L|98|H	N	Acute myeloid leukemia	D015470	22971327;	2
p|SUB|N|258|S	8836	Acute myeloid leukemia	D015470	22568793;	2
p|SUB|S|17|N	4893	Acute myeloid leukemia	D015470	23943874;	2
p|SUB|K|47|R	22978	Acute myeloid leukemia	D015470	21712425;	2
p|SUB|G|565|V	3815	Acute myeloid leukemia	D015470	24968822;	2
p|SUB|L|517|W	343641	Acute myeloid leukemia	D015470	24755948;	2
p|SUB|R|753|Q	7097	Acute myeloid leukemia	D015470	25427560;	2
p|SUB|R|225|W	3635	Acute myeloid leukemia	D015470	22820502;	2
p|SUB|D|299|G	7097	Acute myeloid leukemia	D015470	25427560;	2
p|SUB|L|399|V	867	Acute myeloid leukemia	D015470	22131879;	2
p|SUB|D|396|N	7490	Acute myeloid leukemia	D015470	18591546;	1
p|SUB|S|31|R	4049	Acute myeloid leukemia	D015470	15159312;	2
p|SUB|N|958|I	28996	Acute myeloid leukemia	D015470	17533375;	2
p|SUB|R|132|L	3417	Acute myeloid leukemia	D015470	22397365;	2
p|SUB|C|416|W	867	Acute myeloid leukemia	D015470	22131879;	2
p|SUB|M|3|V	2187	Acute myeloid leukemia	D015470	2013982;	2
p|SUB|V|71|I	3417	Acute myeloid leukemia	D015470	20376086;	1
p|SUB|F|33|V	26842	Acute myeloid leukemia	D015470	11773427;	2
p|SUB|Q|136|R	22978	Acute myeloid leukemia	D015470	21712425;	1
p|SUB|P|1039|S	3635	Acute myeloid leukemia	D015470	22820502;	2
p|SUB|M|388|V	2624	Acute myeloid leukemia	D015470	23223431;	2
p|SUB|V|14|I	4893	Acute myeloid leukemia	D015470	19075190;	2
p|SUB|Q|61|P	4893	Acute myeloid leukemia	D015470	16923573;	2
p|SUB|K|490|R	5371	Acute myeloid leukemia	D015470	23542129;	2
p|SUB|S|280|A	1111	Acute myeloid leukemia	D015470	23748345;	0
p|SUB|K|490|D	5371	Acute myeloid leukemia	D015470	23542129;	2
p|SUB|I|130|V	3417	Acute myeloid leukemia	D015470	24376688;	2
p|SUB|T|399|I	7099	Acute myeloid leukemia	D015470	25427560;	2
p|SUB|R|657|Q	3718	Acute myeloid leukemia	D015470	18397343;	2
p|SUB|K|382|E	867	Acute myeloid leukemia	D015470	20674974;	2
p|SUB|R|330|X	2624	Acute myeloid leukemia	D015470	23223431;	1
p|SUB|R|80|C	861	Acute myeloid leukemia	D015470	20725993;	2
p|SUB|S|427|G	5894	Acute myeloid leukemia	D015470	19357705;	2
p|SUB|K|666|N	23451	Acute myeloid leukemia	D015470	23395771;	1
p|SUB|G|13|R	4893	Acute myeloid leukemia	D015470	17533045;	2
p|SUB|K|666|T	23451	Acute myeloid leukemia	D015470	23395771;	1
p|SUB|Y|599|F	2322	Acute myeloid leukemia	D015470	23103841;	2
p|SUB|G|13|D	4893	Acute myeloid leukemia	D015470	23313659;	0
p|SUB|Y|371|S	867	Acute myeloid leukemia	D015470	22131879;	2
p|SUB|Y|371|H	867	Acute myeloid leukemia	D015470	20622007;	2
p|SUB|F|418|S	867	Acute myeloid leukemia	D015470	22131879;	2
p|SUB|E|469|K	3383	Acute myeloid leukemia	D015470	17704297;	2
p|SUB|K|700|E	23451	Acute myeloid leukemia	D015470	23395771;	2
p|SUB|I|158|M	1788	Acute myeloid leukemia	D015470	25650308;	2
p|SUB|F|158|S	861	Acute myeloid leukemia	D015470	24286261;	2
p|SUB|D|816|V	3815	Acute myeloid leukemia	D015470	16189265;17587883;22109829;25247397;18986703;18559612;22661384;14990611;24281161;21671435;12701114;17065430;18536654;22338050;11377685;16254134;20471335;21262832;20551067;16505282;	1
p|SUB|D|816|F	3815	Acute myeloid leukemia	D015470	17065430;	2
p|SUB|G|415|S	867	Acute myeloid leukemia	D015470	22131879;	1
p|SUB|D|816|A	3815	Acute myeloid leukemia	D015470	22847983;	2
p|SUB|Q|501|H	3718	Acute myeloid leukemia	D015470	18397343;	2
p|SUB|D|188|A	N	Acute myeloid leukemia	D015470	17197433;	2
p|SUB|S|339|E	7852	Acute myeloid leukemia	D015470	23817178;	2
p|SUB|S|339|A	7852	Acute myeloid leukemia	D015470	23817178;	2
p|SUB|H|1168|Y	3635	Acute myeloid leukemia	D015470	22820502;	2
p|SUB|L|17|M	3064	Acute myeloid leukemia	D015470	8614370;	2
p|SUB|P|2439|L	4851	Acute myeloid leukemia	D015470	17107915;	2
p|SUB|Y|643|H	3635	Acute myeloid leukemia	D015470	22820502;	2
p|SUB|P|871|L	2194	Acute myeloid leukemia	D015470	15159312;	2
p|SUB|S|32|F	10225	Acute myeloid leukemia	D015470	22879978;	2
p|SUB|Y|260|X	861	Acute myeloid leukemia	D015470	11830488;	2
p|SUB|R|304|G	945	Acute myeloid leukemia	D015470	23444229;	2
p|SUB|K|83|E	861	Acute myeloid leukemia	D015470	11830488;	1
p|SUB|P|2974|L	472	Acute myeloid leukemia	D015470	12511424;	2
p|SUB|H|397|Y	7490	Acute myeloid leukemia	D015470	18591546;	2
p|SUB|S|2835|X	675	Acute myeloid leukemia	D015470	12750298;	1
p|SUB|M|297|L	5914	Acute myeloid leukemia	D015470	9657734;	2
p|SUB|Y|234|C	7157	Acute myeloid leukemia	D015470	8199593;	2
p|SUB|H|1047|R	5290	Acute myeloid leukemia	D015470	18317450;	2
p|SUB|R|685|C	5159	Acute myeloid leukemia	D015470	17169806;	2
p|SUB|S|455|N	80010	Acute myeloid leukemia	D015470	17900800;	2
p|SUB|D|61|G	5781	Acute myeloid leukemia	D015470	22504523;	2
p|SUB|D|61|Y	5781	Acute myeloid leukemia	D015470	22504523;	2
p|SUB|R|396|Q	2624	Acute myeloid leukemia	D015470	23223431;	2
p|SUB|V|652|M	3562	Acute myeloid leukemia	D015470	8558916;	2
p|SUB|L|243|M	2187	Acute myeloid leukemia	D015470	3477133;	2
p|SUB|K|242|R	8836	Acute myeloid leukemia	D015470	22568793;	2
p|SUB|T|875|N	6777	Acute myeloid leukemia	D015470	16804112;	2
p|SUB|F|28|L	3635	Acute myeloid leukemia	D015470	22820502;	2
p|SUB|A|803|V	2322	Acute myeloid leukemia	D015470	18270328;	2
p|SUB|Q|223|R	3953	Acute myeloid leukemia	D015470	17072067;	2
p|SUB|K|762|R	1441	Acute myeloid leukemia	D015470	18923646;	2
p|SUB|G|104|V	3417	Acute myeloid leukemia	D015470	24376688;	2
p|SUB|E|255|K	5580	Acute myeloid leukemia	D015470	17130834;	2
p|SUB|D|838|Y	14255	Acute myeloid leukemia	D015470	24255108;	2
p|SUB|R|506|Q	5624	Acute myeloid leukemia	D015470	21178585;	2
p|SUB|V|658|F	3716	Acute myeloid leukemia	D015470	21436584;	2
p|SUB|H|397|Q	7490	Acute myeloid leukemia	D015470	18591546;	1
p|SUB|K|487|R	5371	Acute myeloid leukemia	D015470	25032863;	2
p|SUB|S|677|N	4914	Acute myeloid leukemia	D015470	18270328;	1
p|SUB|R|139|X	861	Acute myeloid leukemia	D015470	21725049;	2
p|SUB|K|257|E	8836	Acute myeloid leukemia	D015470	22568793;	2
p|SUB|G|214|R	1991	Acute myeloid leukemia	D015470	25427142;	2
p|SUB|H|161|R	112744	Acute myeloid leukemia	D015470	24793548;	2
p|SUB|K|219|V	1788	Acute myeloid leukemia	D015470	25650308;	1
p|SUB|K|607|N	3717	Acute myeloid leukemia	D015470	16247455;	2
p|SUB|A|572|V	3718	Acute myeloid leukemia	D015470	21599579;16843266;	2
p|SUB|R|796|K	3815	Acute myeloid leukemia	D015470	22939396;	2
p|SUB|A|14|V	945	Acute myeloid leukemia	D015470	23444229;	2
p|SUB|G|1269|A	238	Acute myeloid leukemia	D015470	25766836;	2
p|SUB|R|248|Q	7157	Acute myeloid leukemia	D015470	8199593;	1
p|SUB|V|560|G	3815	Acute myeloid leukemia	D015470	25247397;20551067;	1
p|SUB|G|60|E	4893	Acute myeloid leukemia	D015470	19075190;	2
p|SUB|F|108|L	3417	Acute myeloid leukemia	D015470	24376688;	2
p|SUB|E|545|A	5290	Acute myeloid leukemia	D015470	18317450;	2
p|SUB|S|476|I	3815	Acute myeloid leukemia	D015470	25209843;	2
p|SUB|H|10|C	2122	Acute myeloid leukemia	D015470	9266939;	2
p|SUB|Q|1076|X	3635	Acute myeloid leukemia	D015470	22820502;	2
p|SUB|R|119|Q	3417	Acute myeloid leukemia	D015470	24376688;	2
p|SUB|L|94|A	598	Acute myeloid leukemia	D015470	18843207;	2
p|SUB|R|69|G	945	Acute myeloid leukemia	D015470	23444229;	1
p|SUB|R|761|H	4210	Acute myeloid leukemia	D015470	22351163;	2
p|SUB|C|151|Y	1991	Acute myeloid leukemia	D015470	25427142;	2
p|SUB|V|623|A	3716	Acute myeloid leukemia	D015470	18160671;18270328;	2
p|SUB|R|868|W	28996	Acute myeloid leukemia	D015470	17533375;	2
p|SUB|P|603|T	3562	Acute myeloid leukemia	D015470	8558916;	2
p|SUB|R|381|Q	149233	Acute myeloid leukemia	D015470	24793548;	2
p|SUB|Q|1154|L	3635	Acute myeloid leukemia	D015470	17169806;	2
p|SUB|R|175|H	5371	Acute myeloid leukemia	D015470	23656786;	2
p|SUB|Y|842|C	2322	Acute myeloid leukemia	D015470	15345593;	2
p|SUB|W|515|L	4352	Acute myeloid leukemia	D015470	19194467;	2
p|SUB|E|17|K	207	Acute myeloid leukemia	D015470	19158829;	0
p|SUB|A|125|I	1735	Acute myeloid leukemia	D015470	6223693;	2
p|SUB|K|2729|N	675	Acute myeloid leukemia	D015470	12750298;	2
p|SUB|R|72|P	1026	Acute myeloid leukemia	D015470	23167335;	2
p|SUB|E|148|Q	4210	Acute myeloid leukemia	D015470	22351163;	2
p|SUB|V|219|I	4049	Acute myeloid leukemia	D015470	15159312;	2
p|SUB|M|694|V	4210	Acute myeloid leukemia	D015470	22351163;	2
p|SUB|E|21|K	1437	Acute myeloid leukemia	D015470	8016076;	2
p|SUB|E|21|R	1437	Acute myeloid leukemia	D015470	15070708;8016076;	2
p|SUB|L|332;53|T	2624	Acute myeloid leukemia	D015470	22147895;	2
p|SUB|R|276|W	5914	Acute myeloid leukemia	D015470	16968653;	2
p|SUB|G|12|D	16653	Pancreatic cancer	D010190	22234980;25042889;25322341;23308056;24334458;24823639;23578383;22945649;23237571;22264792;21738581;23376846;25977335;25623042;20232877;21481788;24648112;25311989;22565310;22232209;25939753;23689354;22052106;24629489;23980075;23846926;20624967;24803537;23076356;23958541;24075515;22113502;22469842;23102107;24067880;24550494;25719829;24878567;22056382;21199651;24717934;23019409;17652141;24722285;23470560;22784710;14681207;23696215;21673986;23355395;22699205;25361845;21704588;19292977;25072283;24315826;2110130;23590467;19629168;23828595;23565280;24608432;17114584;25127677;24909166;22549877;25250570;21856775;17611392;23840665;20542658;22287227;25636957;17785207;23302291;24469904;20093556;23426962;24613635;21684285;25199993;25248858;19028870;24041692;24618426;25065594;25683115;24462734;21859833;18075308;25003666;19249398;22665051;17591971;16585505;24549287;16169155;21403843;21364589;20848283;22934697;23963802;23749643;22983505;19362090;23891972;23989613;20807812;24026351;18515410;17114585;22157328;24902898;22158044;20018721;25519686;22699621;19880966;22806240;23943783;20725998;20959520;14978241;21304978;23761168;25050737;20452353;23321669;24278292;24953430;21996748;24312560;19109152;14706336;24694877;23887057;24607504;21825040;25216706;24084767;22509024;21084261;17360542;	2
p|SUB|S|100|P	64766	Pancreatic cancer	D010190	25123266;23438477;23407480;17179482;18162774;22626610;22585604;21325798;20509035;20153506;19018761;12750293;15632002;14716296;19995712;15305381;24446421;25152579;21538952;24216611;12950018;23007696;16061848;24719914;17000674;24481067;20382408;21963773;17875703;22081483;24439226;	0
p|SUB|R|172|H	22601	Pancreatic cancer	D010190	21704588;23963802;23989613;24278292;25003666;24462734;23689354;23887057;24953430;22157328;23076356;24803537;23590467;21455033;19880966;20018721;21403843;22549877;24469904;24607504;23891972;24312560;24613635;22158044;23840665;24075515;	2
p|SUB|G|12|V	3845	Pancreatic cancer	D010190	15958547;20542658;20232877;14732924;23648844;24386371;10609819;25029561;11975848;19585519;19117087;23426962;20103665;25065594;18075308;17611392;23598351;18413263;25380065;23393225;22983505;9311595;17349585;21289082;25216706;21976550;22513294;	1
p|SUB|N|34|S	6690	Pancreatic cancer	D010190	14688470;17238043;19896093;15084977;12649567;15764155;16111090;17072959;170729;15567996;	1
p|SUB|R|122|H	5644	Pancreatic cancer	D010190	14752225;19765677;18184119;19550412;15528021;19951905;21907651;16111090;18755888;16358943;	1
p|SUB|N|29|I	5644	Pancreatic cancer	D010190	19765677;21907651;18184119;16358943;14752225;16111090;18755888;20502448;19951905;	0
p|SUB|G|12|R	3845	Pancreatic cancer	D010190	23887294;20542658;23426962;25065594;18075308;22983505;25216706;	1
p|SUB|A|16|V	5644	Pancreatic cancer	D010190	21907651;19951905;20502448;16358943;15528021;20966810;18205184;	1
p|SUB|R|399|Q	7515	Pancreatic cancer	D010190	16844323;12183419;22026922;23807675;	1
p|SUB|R|194|W	7515	Pancreatic cancer	D010190	17397816;16520463;17230526;16844323;	1
p|SUB|G|101|W	1029	Pancreatic cancer	D010190	10861313;14679123;22368299;15146471;17047042;	1
p|SUB|V|600|E	673	Pancreatic cancer	D010190	22833572;22435913;20025539;22628411;22699145;	1
p|SUB|E|17|K	207	Pancreatic cancer	D010190	24132918;24518503;18783292;	1
p|SUB|M|53|I	1029	Pancreatic cancer	D010190	10719365;17047042;15146471;	2
p|SUB|V|20|G	2147	Pancreatic cancer	D010190	24661778;22245197;25892585;	2
p|SUB|W|208|R	54577	Pancreatic cancer	D010190	12806614;170729;17072959;	2
p|SUB|D|312|N	2068	Pancreatic cancer	D010190	18544627;22026922;16458430;	1
p|SUB|R|131|K	54577	Pancreatic cancer	D010190	12806614;170729;17072959;	2
p|SUB|R|117|H	5644	Pancreatic cancer	D010190	10470321;11062709;11030605;	2
p|SUB|N|129|K	54577	Pancreatic cancer	D010190	170729;17072959;12806614;	2
p|SUB|P|55|S	6690	Pancreatic cancer	D010190	170729;17072959;15764155;	2
p|SUB|P|335|L	6755	Pancreatic cancer	D010190	22136833;21249361;21692047;	2
p|SUB|I|143|V	4255	Pancreatic cancer	D010190	16844323;21681824;	2
p|SUB|R|188|H	7516	Pancreatic cancer	D010190	17986315;16540687;	2
p|SUB|D|256|N	54600	Pancreatic cancer	D010190	170729;17072959;	0
p|SUB|S|17|N	3265	Pancreatic cancer	D010190	14732924;17671193;	2
p|SUB|V|18|G	2147	Pancreatic cancer	D010190	22245197;24661778;	2
p|SUB|I|49|S	1029	Pancreatic cancer	D010190	10719365;10667595;	2
p|SUB|K|69|M	415116	Pancreatic cancer	D010190	24789328;23845873;	2
p|SUB|K|751|Q	2068	Pancreatic cancer	D010190	16458430;23390054;	2
p|SUB|N|116|Y	3845	Pancreatic cancer	D010190	9024823;10757026;	2
p|SUB|R|24|P	1029	Pancreatic cancer	D010190	17047042;15146471;	2
p|SUB|V|30|G	1956	Pancreatic cancer	D010190	22245197;25892585;	2
p|SUB|G|13|D	3845	Pancreatic cancer	D010190	25065594;25216706;	2
p|SUB|P|239|S	23022	Pancreatic cancer	D010190	17415588;17194196;	2
p|SUB|P|12|A	5468	Pancreatic cancer	D010190	21357378;19436234;	2
p|SUB|V|126|D	1029	Pancreatic cancer	D010190	15146471;10861313;	2
p|SUB|E|45|G	4221	Pancreatic cancer	D010190	19350420;11216636;	2
p|SUB|R|415|Q	2072	Pancreatic cancer	D010190	18544627;24651674;	1
p|SUB|Y|242|X	54600	Pancreatic cancer	D010190	17072959;170729;	0
p|SUB|E|27|X	1029	Pancreatic cancer	D010190	22368299;16893909;	1
p|SUB|D|148|E	328	Pancreatic cancer	D010190	17230526;16844323;	1
p|SUB|R|844|K	3099	Pancreatic cancer	D010190	21411499;20845477;	2
p|SUB|G|691|S	5979	Pancreatic cancer	D010190	19057948;16357163;	2
p|SUB|G|1|S	1026	Pancreatic cancer	D010190	15345676;15374992;	2
p|SUB|R|248|W	7157	Pancreatic cancer	D010190	10597911;19476837;14978241;	2
p|SUB|V|599|E	673	Pancreatic cancer	D010190	12969789;14507635;	2
p|SUB|R|175|H	7157	Pancreatic cancer	D010190	25719829;20018721;	2
p|SUB|H|595|Y	4552	Pancreatic cancer	D010190	18515090;	2
p|SUB|G|388|R	2264	Pancreatic cancer	D010190	22986737;	2
p|SUB|G|154|V	7157	Pancreatic cancer	D010190	21289082;	2
p|SUB|Q|393|X	4221	Pancreatic cancer	D010190	10594843;	2
p|SUB|D|1853|N	472	Pancreatic cancer	D010190	19147782;	2
p|SUB|P|187|S	4835	Pancreatic cancer	D010190	20966810;	2
p|SUB|Q|710|X	3845	Pancreatic cancer	D010190	22422135;	2
p|SUB|G|38|K	282340	Pancreatic cancer	D010190	24487065;	2
p|SUB|V|40|G	129685	Pancreatic cancer	D010190	25892585;	2
p|SUB|A|142|N	598	Pancreatic cancer	D010190	22609401;	2
p|SUB|V|50|G	1299	Pancreatic cancer	D010190	22245197;	2
p|SUB|A|142|Y	598	Pancreatic cancer	D010190	22609401;	2
p|SUB|A|142|Q	598	Pancreatic cancer	D010190	22609401;	2
p|SUB|S|330|A	10397	Pancreatic cancer	D010190	20416281;	2
p|SUB|V|109|G	1027	Pancreatic cancer	D010190	17710155;	2
p|SUB|E|119|X	1029	Pancreatic cancer	D010190	12454511;	2
p|SUB|R|497|K	8458	Pancreatic cancer	D010190	23169292;	2
p|SUB|H|63|D	3077	Pancreatic cancer	D010190	17666895;	2
p|SUB|R|170|X	79728	Pancreatic cancer	D010190	20582465;	2
p|SUB|Y|23|A	302	Pancreatic cancer	D010190	25611381;	2
p|SUB|V|54|G	N	Pancreatic cancer	D010190	22245197;	2
p|SUB|P|349|L	4436	Pancreatic cancer	D010190	21926548;	1
p|SUB|P|504|S	23600	Pancreatic cancer	D010190	24675392;	2
p|SUB|S|326|C	4968	Pancreatic cancer	D010190	24186001;	0
p|SUB|H|460|R	55294	Pancreatic cancer	D010190	14507635;	2
p|SUB|Y|174|F	7409	Pancreatic cancer	D010190	24332539;	2
p|SUB|A|13|S	6998	Pancreatic cancer	D010190	19363467;	2
p|SUB|E|734|G	1956	Pancreatic cancer	D010190	22422135;	2
p|SUB|T|567|D	7430	Pancreatic cancer	D010190	24728215;	2
p|SUB|Y|312|X	5617	Pancreatic cancer	D010190	11765051;	2
p|SUB|Y|841|F	7409	Pancreatic cancer	D010190	20457609;	2
p|SUB|N|991|D	675	Pancreatic cancer	D010190	18437078;	2
p|SUB|Y|625|X	10111	Pancreatic cancer	D010190	18281469;	1
p|SUB|L|32|P	1029	Pancreatic cancer	D010190	17047042;	1
p|SUB|M|51|R	3439	Pancreatic cancer	D010190	24252853;	2
p|SUB|R|527|X	4221	Pancreatic cancer	D010190	17766710;	2
p|SUB|G|109|V	1026	Pancreatic cancer	D010190	19910837;	2
p|SUB|G|12|S	3845	Pancreatic cancer	D010190	20848283;25065594;	2
p|SUB|I|350|V	126	Pancreatic cancer	D010190	19812523;	2
p|SUB|L|55|M	5444	Pancreatic cancer	D010190	23438848;	1
p|SUB|G|156|R	4221	Pancreatic cancer	D010190	17766710;	2
p|SUB|R|414|X	79728	Pancreatic cancer	D010190	20412113;	2
p|SUB|S|178|Y	4221	Pancreatic cancer	D010190	10594843;	2
p|SUB|R|172|P	7157	Pancreatic cancer	D010190	20018721;	2
p|SUB|D|145|C	1029	Pancreatic cancer	D010190	10627132;	2
p|SUB|R|116|C	5644	Pancreatic cancer	D010190	15786540;	2
p|SUB|Y|54|H	3856	Pancreatic cancer	D010190	17039343;	2
p|SUB|V|10|G	7157	Pancreatic cancer	D010190	25892585;	2
p|SUB|S|518|D	4771	Pancreatic cancer	D010190	24728215;	2
p|SUB|R|201|H	2778	Pancreatic cancer	D010190	23532108;	2
p|SUB|L|182|F	5728	Pancreatic cancer	D010190	11021813;	2
p|SUB|Y|734|F	64866	Pancreatic cancer	D010190	20501830;	2
p|SUB|V|367|I	4436	Pancreatic cancer	D010190	19728162;	1
p|SUB|R|273|S	7157	Pancreatic cancer	D010190	17124412;	1
p|SUB|R|273|C	7157	Pancreatic cancer	D010190	14978241;	2
p|SUB|S|31|R	1026	Pancreatic cancer	D010190	19910837;	2
p|SUB|Q|576|R	3566	Pancreatic cancer	D010190	18031948;	0
p|SUB|R|831|C	1956	Pancreatic cancer	D010190	21573507;	2
p|SUB|R|231|G	6649	Pancreatic cancer	D010190	20966810;	2
p|SUB|C|16;580|T	4193	Pancreatic cancer	D010190	19020940;	2
p|SUB|R|354|H	7161	Pancreatic cancer	D010190	19237629;	2
p|SUB|N|453|S	1545	Pancreatic cancer	D010190	18347981;	2
p|SUB|Q|61|R	3845	Pancreatic cancer	D010190	25065594;	2
p|SUB|Q|61|L	3845	Pancreatic cancer	D010190	25065594;	2
p|SUB|Q|61|H	3845	Pancreatic cancer	D010190	23426962;	2
p|SUB|H|372|N	675	Pancreatic cancer	D010190	18437078;	2
p|SUB|R|144|C	1029	Pancreatic cancer	D010190	22368299;	1
p|SUB|K|618|A	4292	Pancreatic cancer	D010190	19728162;	2
p|SUB|I|1307|K	5624	Pancreatic cancer	D010190	9973276;	2
p|SUB|R|48|H	126	Pancreatic cancer	D010190	19812523;	2
p|SUB|H|265|N	699	Pancreatic cancer	D010190	12655561;	2
p|SUB|G|82|S	177	Pancreatic cancer	D010190	20398646;	2
p|SUB|F|47|L	4835	Pancreatic cancer	D010190	20966810;	2
p|SUB|P|727|L	672	Pancreatic cancer	D010190	22368299;	2
p|SUB|L|81|M	5644	Pancreatic cancer	D010190	23745036;	2
p|SUB|E|178|G	3651	Pancreatic cancer	D010190	20009086;	2
p|SUB|K|3326|X	675	Pancreatic cancer	D010190	15806175;	2
p|SUB|S|803|X	5591	Pancreatic cancer	D010190	18281469;	0
p|SUB|E|504|K	217	Pancreatic cancer	D010190	19068087;	2
p|SUB|C|354|X	4221	Pancreatic cancer	D010190	15205994;	2
p|SUB|A|142|S	598	Pancreatic cancer	D010190	22609401;	2
p|SUB|R|98|X	4221	Pancreatic cancer	D010190	10594843;	2
p|SUB|D|172|Y	4221	Pancreatic cancer	D010190	10594843;	2
p|SUB|I|253|M	3667	Pancreatic cancer	D010190	21852217;	0
p|SUB|R|275|K	4221	Pancreatic cancer	D010190	23778871;	2
p|SUB|V|432|L	1545	Pancreatic cancer	D010190	18347981;	2
p|SUB|L|65|P	1029	Pancreatic cancer	D010190	22368299;	2
p|SUB|H|310|A	N	Pancreatic cancer	D010190	24691872;	2
p|SUB|R|127|H	20848	Pancreatic cancer	D010190	20959520;	2
p|SUB|P|109|S	6755	Pancreatic cancer	D010190	21692047;	2
p|SUB|S|51|A	502531	Pancreatic cancer	D010190	17928398;	2
p|SUB|S|546|P	9154	Pancreatic cancer	D010190	23722537;	2
p|SUB|G|67|R	1029	Pancreatic cancer	D010190	22368299;	1
p|SUB|G|191|R	5645	Pancreatic cancer	D010190	19052022;	2
p|SUB|R|849|W	7010	Pancreatic cancer	D010190	16493543;	2
p|SUB|R|72|P	7157	Pancreatic cancer	D010190	21468597;	2
p|SUB|L|252|V	3482	Pancreatic cancer	D010190	20416304;	2
p|SUB|E|205|Q	4436	Pancreatic cancer	D010190	19728162;	2
p|SUB|H|161|R	112744	Pancreatic cancer	D010190	22142827;	2
p|SUB|P|86|S	2642	Pancreatic cancer	D010190	21680267;18580449;21853126;	1
p|SUB|P|48|R	1029	Pancreatic cancer	D010190	18714178;	2
p|SUB|G|39|E	2956	Pancreatic cancer	D010190	21681824;	1
p|SUB|V|39|G	799	Pancreatic cancer	D010190	23387724;	2
p|SUB|P|13|K	5313	Pancreatic cancer	D010190	11034087;	2
p|SUB|R|270|H	5594	Pancreatic cancer	D010190	22628411;	2
p|SUB|K|178|R	4255	Pancreatic cancer	D010190	21681824;	2
p|SUB|D|227|A	28883	Pancreatic cancer	D010190	10918198;	2
p|SUB|R|462|Q	6041	Pancreatic cancer	D010190	15981205;	1
p|SUB|V|15|G	2147	Pancreatic cancer	D010190	24661778;	2
p|SUB|I|157|T	11200	Pancreatic cancer	D010190	20643596;	2
p|SUB|C|282|Y	3077	Pancreatic cancer	D010190	17666895;	2
p|SUB|L|406|M	4595	Pancreatic cancer	D010190	20110747;	2
p|SUB|Q|402|X	4436	Pancreatic cancer	D010190	19728162;	2
p|SUB|Y|113|H	2052	Pancreatic cancer	D010190	19287329;	2
p|SUB|Q|50|X	1029	Pancreatic cancer	D010190	12454511;	2
p|SUB|A|149|S	N	Pancreatic cancer	D010190	9435426;	2
p|SUB|T|157|I	7428	Pancreatic cancer	D010190	19734639;	1
p|SUB|D|314|A	317782	Pancreatic cancer	D010190	18790765;	2
p|SUB|L|84|F	4255	Pancreatic cancer	D010190	16844323;	1
p|SUB|Y|220|C	7157	Pancreatic cancer	D010190	14978241;	2
p|SUB|Q|192|R	5444	Pancreatic cancer	D010190	23438848;	2
p|SUB|D|418|N	4221	Pancreatic cancer	D010190	17766710;	2
p|SUB|R|272|Q	125	Pancreatic cancer	D010190	19068087;	0
p|SUB|A|68|V	1029	Pancreatic cancer	D010190	11075991;	2
p|SUB|T|429|K	4221	Pancreatic cancer	D010190	9564891;	2
p|SUB|L|160|H	1548	Pancreatic cancer	D010190	24651674;	1
p|SUB|A|636|P	4436	Pancreatic cancer	D010190	22219001;	0
p|SUB|T|241|M	7517	Pancreatic cancer	D010190	17986315;	2
p|SUB|V|45|G	6741	Pancreatic cancer	D010190	22245197;	2
p|SUB|Y|826|F	7409	Pancreatic cancer	D010190	20457609;	2
p|SUB|G|382|D	4595	Pancreatic cancer	D010190	20110747;	2
p|SUB|H|48|R	5091	Pancreatic cancer	D010190	19068087;	2
p|SUB|L|48|M	6755	Pancreatic cancer	D010190	21692047;	1
p|SUB|W|198|X	4221	Pancreatic cancer	D010190	9564891;	2
p|SUB|S|128|R	6401	Pancreatic cancer	D010190	20607758;	2
p|SUB|M|192|T	675	Pancreatic cancer	D010190	12097290;	2
p|SUB|Q|1303|X	1499	Pancreatic cancer	D010190	16137866;	2
p|SUB|H|317|Y	4221	Pancreatic cancer	D010190	18775714;	2
p|SUB|Y|165|C	4436	Pancreatic cancer	D010190	20110747;	2
p|SUB|R|460|X	5617	Pancreatic cancer	D010190	11765051;	2
p|SUB|G|12|F	3845	Pancreatic cancer	D010190	25065594;	2
p|SUB|S|CODON37|F	1499	Pancreatic cancer	D010190	21396870;	2
p|SUB|F|3|Y	24797	Pancreatic cancer	D010190	10212119;	2
p|SUB|R|24|C	1029	Pancreatic cancer	D010190	10861313;	2
p|SUB|G|322|D	4436	Pancreatic cancer	D010190	19728162;	2
p|SUB|L|523|S	N	Pancreatic cancer	D010190	17924416;	2
p|SUB|H|1047|R	5290	Pancreatic cancer	D010190	24132918;24518503;22628411;	2
p|SUB|L|858|R	1956	Pancreatic cancer	D010190	16857803;	1
p|SUB|G|972|R	3667	Pancreatic cancer	D010190	20416304;	2
p|SUB|W|1282|X	1080	Pancreatic cancer	D010190	14576497;	0
p|SUB|E|542|K	18706	Pancreatic cancer	D010190	24518503;	2
p|SUB|E|545|K	18706	Pancreatic cancer	D010190	24518503;	2
p|SUB|T|790|M	1956	Pancreatic cancer	D010190	16857803;	2
p|SUB|R|171|Q	4221	Pancreatic cancer	D010190	15205994;	2
p|SUB|C|282|Y	3077	Hemochromatosis	D006432	15272264;12137778;16996882;10925986;18762941;21932715;18157833;9482913;16113534;20084012;16140024;14668040;19554541;15885473;9321765;14729817;20670400;17376729;12080322;20178892;18277819;23861158;10694284;11513196;9893753;17284543;23018356;19359997;16157826;15070663;10029606;15024747;20800508;9658732;23342715;17474269;19656448;11001800;12791823;15834437;12148086;11978935;9691000;9439654;21766093;9753040;11456037;18496894;17949288;20846699;9462220;12180078;14703688;12850493;20607553;15345104;12457803;11886425;16615226;22183642;15642540;19375516;11804665;12542499;12941522;19018338;10861683;11224684;18036208;20345568;24321703;21228038;22408404;20400082;16409153;11686223;12673276;20542038;11252417;9162021;16923464;10235273;18470614;11358395;24395214;24037895;11386022;14675248;16240673;11500061;19177571;14737579;10756357;10491370;24282517;12384978;16886838;11017930;10575540;23178241;15447900;11421105;11579943;12940442;25352340;24319245;19159930;18363869;11465544;11783952;9858446;12190182;25327073;11812557;9873093;14499790;12296962;11332643;11257277;15685557;9122230;10870847;15287851;11358357;11903354;9341868;22499121;21669570;16793930;17160239;23708276;12490283;22395570;16344062;9410470;11078891;11929045;12152243;11259339;12544469;21679129;15795911;12452931;20658468;10471458;15990686;17666895;10024915;17525682;21082925;11589387;21176807;12077102;15290237;12427496;12915468;19030706;15929194;12324192;21173098;11216661;17450498;18199861;11983453;10764716;15965644;18550006;9674544;9627157;19182214;14633868;11104206;11500066;15941661;9305470;9558290;16755236;16849282;15929798;11886966;10071189;11414769;11389006;15840699;19214511;22957807;12401308;11939483;20722701;10803694;11468226;20673159;12508400;17886335;9696020;9727731;12060140;12445415;21925635;11313241;17047092;12568299;9824612;12098643;11940510;11189980;20863724;15280838;15120171;20008199;12241015;19912313;9777937;25075539;17002922;20337854;17098454;18276042;19820015;16679356;11722599;12486854;10493980;16858498;11832443;16154780;9106528;9851896;15528154;12685490;11090050;16509978;20029940;15815212;15894659;9832046;15998685;11705485;10194428;18192769;25064704;11938026;10235128;15302000;11066012;12059121;15352740;10424814;16682004;11313265;10918159;16878186;14670915;9833909;11358388;12537660;16138214;12382198;20010968;10986220;21394950;23862168;21346098;10403746;10627947;12064862;14642607;11783942;14671616;20033846;10953954;11869934;11551095;16139917;10383365;19146986;15607698;24988074;11499833;11887210;15042317;12691865;15581829;21959608;10772871;23953397;16545687;16397838;9453492;9453491;18424348;10477452;16838333;22674401;10953959;15671444;20837779;12622622;16609753;15517265;15498100;16055358;17056630;15377292;10930379;9371823;10355506;22773607;12601293;9465039;24264720;15654232;9585606;25044717;18189029;12816900;15863206;12542563;15591282;20950210;17828789;19907150;11478530;15141324;15668853;22142745;11875012;11005145;9662273;11230165;23530886;8931958;16515868;11334672;9410472;11280607;16990695;23322654;15147384;14557859;9576576;11069625;12591066;14740507;16234052;23794343;10369430;11336458;25314357;9836708;20954257;25190690;21334004;11151887;9328324;9885759;23990522;15316409;17389307;12951308;10634155;12117686;15308612;11232708;10796893;10094552;17240320;21301675;14720453;18525129;9890069;10942923;11318424;23509881;11071669;19406046;11423500;18684194;12624489;15863667;23121079;18176074;12791037;11001626;11545759;15642666;15121519;20583211;10855583;19072401;16451136;15885363;9864039;15254010;12028655;17135308;19809335;15749661;12547214;11488107;10403350;15668490;16910235;19759876;20031565;11068087;10953956;18651828;10348824;12175625;22422567;15832585;20193033;15324319;15225165;23578325;10980923;15099342;12851225;23139229;16936157;12199803;12753664;12972034;12678056;11897618;10539907;12505233;11700156;11514397;16669553;18500222;11051367;16356657;12109859;9881181;11479183;21605201;17924859;15002926;10423072;21689013;11358390;12394323;11168438;15013567;11960574;25540266;15995871;9418837;11531973;22890139;16393683;19930418;22160492;17565641;21848963;22735619;10756356;18164223;12957297;16880463;9801878;17847004;9356458;15017658;16132052;23775519;19286879;9867750;17042772;15910487;19176287;11199371;16939499;11122155;17626021;11205685;17483072;15338274;11976822;18270843;21514009;15222129;12228962;18585964;22076832;19214033;10681280;17722428;14614395;14617312;16083706;11446670;19892936;19008010;22297603;10383894;9215754;19852572;12972032;20073670;16419611;11500063;10990216;10953957;15727249;15993396;11710692;12542741;15710569;18925311;19608676;17236123;17689879;19681031;12763366;24130348;10568758;16570681;10953947;23069304;9211748;10910932;12537659;15841433;12846904;16476869;12714823;17058523;17724144;15871018;24054178;15191520;11840200;14692443;9215758;12130528;23098241;17106152;15155457;10207799;19349902;11788568;11513189;9382962;16533407;16315132;9630070;12704388;18042412;15538648;21553046;22883388;11898957;14667749;18990219;21426887;23674081;10421310;16137899;18080122;11159767;12972035;16762569;19034258;19440063;9851897;10087990;10940080;10381492;9802602;11781701;10953953;12547216;12662406;17134494;23389292;18079565;11568090;12801950;15223008;11738096;20946107;12952143;12416729;20101754;17767550;12121511;9510559;12364722;24121729;11874997;23577916;24556216;9551677;18053083;11380589;18557745;17204047;10226674;10471457;16222171;9642097;15665115;17874981;11108765;24797970;15316408;9777338;15603661;12002748;10429833;12208162;12508413;11673657;22885719;12112089;11901060;24055163;9024376;10216143;19030;17710673;21495455;22265917;11161257;20675164;14973098;22412904;15684872;14571105;17661915;9550327;11418796;12482411;10575550;21947086;9558289;19725855;19477142;15693103;10953958;19214108;9234244;12045778;18045552;12704390;11960576;9722207;15737885;19002551;15061375;17207112;16225403;20714725;15101996;9326178;18061976;11427444;10695662;17597476;16315135;11454185;10953949;15503019;23418762;12512743;10364030;21411349;10953955;10660482;17394393;11680538;15131800;11910345;16968463;9138148;22198253;17904763;11510009;12401307;11563593;16285477;15319650;11172342;19291797;19860558;15025725;12149232;10953948;18310265;12210292;19673882;10520044;15008603;11394651;10692770;19380292;10979877;16399493;14618419;20814896;10073265;9544848;11473471;18705322;16704763;9410475;16584391;12482402;16234038;9723005;15266614;12693884;9375773;12735639;9706768;15955425;17461505;22864154;15486069;12923017;22196777;16672055;18007147;20145272;10488699;9609537;19931264;12126253;18054440;9620344;15928800;16537044;9358014;11676983;16871557;10488796;24068123;12552996;12589228;11099895;11551098;15074564;10403742;10090890;10772870;24409064;17258727;15477198;10638700;10785872;10802645;17639389;17061732;11688350;	2
p|SUB|H|63|D	3077	Hemochromatosis	D006432	12923017;18164223;15815212;10953949;11488107;20193033;11332643;19034258;17724144;10090890;16570681;12427496;11325323;16679356;11551098;11478530;16418278;10953959;17042772;16878186;16222171;9674544;11334672;10942923;12145797;24068123;15517265;15841433;9833909;9777937;19002551;18525129;12394323;19440063;23861158;16055358;15894659;9321765;15789881;12624489;11869934;9753040;10403350;10772870;10990216;12241015;9824612;19759876;15654232;16669553;18061976;9215754;9585606;12693884;17661915;24395214;12210292;21959608;18665827;15642540;11499833;12482402;21394950;11068087;17047092;15141324;16451136;10673304;23509881;11423500;12109859;11001626;9382962;11514397;9864039;16083706;15863206;21947086;10568758;12846904;9162021;11151887;10477452;9609537;17389307;9410472;19030706;16419611;11676983;17061732;12537659;12190182;17240320;15698609;16225403;17726683;12763366;15222129;12542563;11090050;16399493;10695662;11427444;9662273;10429833;15061375;18080122;14571105;12059121;9627157;23389292;11783952;10861683;19681031;12547216;15928800;10024915;15191520;15319650;10692770;11394651;21176807;17565641;20800508;12117686;23887025;14671616;15858186;15025725;15538648;15998685;11978935;10953948;11788568;18470614;11358388;16838333;15447900;21932715;18925311;12691865;15581829;12972032;18157833;12547214;12148086;17666895;12121511;11336458;15685557;18277819;11189980;15910487;9544848;10355506;12552996;10953954;17058523;11875012;23953397;11500061;12384978;12180078;24988074;17339196;21679129;9727731;9706768;9418837;18624620;9439654;22864154;11929045;11386022;15503019;11414769;17056630;15965644;19291797;11318424;18036208;12512743;22408404;17134494;9558290;11172496;9858853;12662406;19159930;16137899;18762941;12673276;18176074;20714725;21228038;10953957;15498100;21334004;15287851;17135308;17483072;9777338;22957807;11886425;20178892;15871018;16968463;12678056;12753664;17450498;21495455;11122155;11479183;12816900;15990686;16797244;17160239;9138148;9356458;10953955;9723005;12601293;12685490;12714823;11216661;10979877;12915468;11446670;9551677;12064862;20033846;10194428;16584391;10471458;20345568;19860558;21514009;11960574;14642607;16138214;11531973;22883388;9873093;16886838;20670400;11722599;23178241;9691000;19656448;11960576;10235273;12537660;11358395;14633868;11568090;11280607;10073265;11840200;17828789;15266614;10764716;15324319;16102632;11051367;23069304;20101754;10918159;17722428;12296962;18500222;21411349;9106528;11673657;21669570;11686223;9893753;11468226;17525682;11781701;19018338;17284543;10383894;11465544;11259339;11939483;18855993;16433696;10488796;10627947;10071189;16615226;16936157;20950210;18363869;17002922;15885473;10207799;16285477;18651828;12364722;9425935;11563593;15668490;9885759;10471457;11230165;12324192;23794343;16910235;10520044;12152243;15727249;21689013;16849282;10403746;10369430;15121519;9341868;10488699;10688809;10660482;19820015;15684872;24054178;23530886;23862168;15280838;11887210;15042317;11066012;23018356;9410475;12508400;12591066;22735619;15528154;12584430;11205685;9550327;11418796;11579943;14557859;9462220;21346098;19214033;23674081;9802602;11069625;22297603;9024376;9215758;11953685;14618419;11705485;17474269;11224684;15302000;9465039;10383365;22499121;19931264;18054440;12542741;10870847;10930379;21173098;10772871;10925986;12482411;16113534;10493980;11421105;19072401;11904676;12228962;9211748;18160816;14737579;9410470;12002748;8931958;20084012;11454185;16672055;15993396;12137778;11601557;17767550;9851896;16424658;15955425;17976429;25327073;10728794;10575540;11358390;21553046;15995871;11680538;19214108;25981872;10348824;19554541;12737949;12490283;15863667;11254788;16755236;9832046;14703688;15139495;15101996;11456037;11910345;20846699;18705322;9328324;19359997;10986220;20031565;15477198;11199371;19030;11380589;23578325;9510559;12952143;	1
p|SUB|S|65|C	3077	Hemochromatosis	D006432	15498100;22499121;14737579;15894659;21411349;15684872;11939483;16886838;12972032;18080122;16113534;11875012;19759876;21947086;24395214;15654232;11840200;15324319;15287851;10348824;22297603;11454185;18624620;10979877;16878186;16838333;19002551;10194428;17135308;20670400;19656448;20714725;14557859;12952143;10575540;10772871;11514397;11230165;18036208;17056630;16419611;21959608;18705322;15025725;12152243;11001626;19681031;15727249;15965644;21669570;17661915;14633868;18762941;16755236;15995871;12180078;12542741;15517265;19159930;12816900;19030706;12512743;11886425;11929045;15042317;18525129;11414769;19030;12547216;15477198;15538648;15642540;	2
p|SUB|G|320|V	148738	Hemochromatosis	D006432	22408404;17339196;15967692;21495455;15461631;18287331;15811010;14647275;16103117;17264300;21411349;14982867;20593054;15194541;	1
p|SUB|E|168|Q	3077	Hemochromatosis	D006432	12537660;19759876;15025725;19214108;15863206;12952143;10953950;15477198;	1
p|SUB|Y|250|X	7036	Hemochromatosis	D006432	15287851;11551099;11358390;15345587;11313241;11358388;19759876;15863206;12547237;12134060;	1
p|SUB|N|144|H	30061	Hemochromatosis	D006432	15692071;12547233;18403150;15831700;19759876;12865285;	1
p|SUB|V|59|M	3077	Hemochromatosis	D006432	12952143;10401000;19759876;15025725;15863206;	1
p|SUB|G|71|D	57817	Hemochromatosis	D006432	14670915;15528154;14633868;19214511;12915468;	1
p|SUB|V|53|M	3077	Hemochromatosis	D006432	10401000;15025725;15863206;12952143;19759876;	1
p|SUB|M|172|K	7036	Hemochromatosis	D006432	19759876;12547237;11313241;16923517;	1
p|SUB|S|142|G	3077	Hemochromatosis	D006432	19711434;10087990;15894659;14557859;	2
p|SUB|Q|127|H	3077	Hemochromatosis	D006432	15025725;15863206;19759876;12952143;	2
p|SUB|Q|283|P	3077	Hemochromatosis	D006432	15965644;23953397;15863206;	2
p|SUB|W|169|X	3077	Hemochromatosis	D006432	19759876;12952143;15863206;	1
p|SUB|E|60|X	7036	Hemochromatosis	D006432	12547237;19759876;11313241;	1
p|SUB|E|168|X	3077	Hemochromatosis	D006432	19759876;15863206;12952143;	2
p|SUB|I|238|M	7036	Hemochromatosis	D006432	18762941;12667993;15749661;	2
p|SUB|C|82|Y	3077	Hemochromatosis	D006432	10681280;20101754;	2
p|SUB|N|144|D	30061	Hemochromatosis	D006432	15692071;15831700;	2
p|SUB|L|183|P	3077	Hemochromatosis	D006432	21228038;18042412;	1
p|SUB|R|59|G	57817	Hemochromatosis	D006432	21411349;14670915;	2
p|SUB|C|119|F	148738	Hemochromatosis	D006432	17264300;15811010;	2
p|SUB|Q|690|P	7036	Hemochromatosis	D006432	12130528;12547237;	1
p|SUB|S|65|D	3077	Hemochromatosis	D006432	24395214;19159930;	2
p|SUB|I|180|T	30061	Hemochromatosis	D006432	16257244;22890139;	1
p|SUB|G|99|V	148738	Hemochromatosis	D006432	17264300;18287331;	2
p|SUB|Q|312|X	148738	Hemochromatosis	D006432	18725184;16099526;	2
p|SUB|A|16|V	6648	Hemochromatosis	D006432	20673159;15591282;	2
p|SUB|R|176|C	148738	Hemochromatosis	D006432	17339196;17768121;	2
p|SUB|C|321|X	148738	Hemochromatosis	D006432	15138164;24584909;	2
p|SUB|G|373|D	7036	Hemochromatosis	D006432	22890139;	2
p|SUB|R|178|G	30061	Hemochromatosis	D006432	17997113;	2
p|SUB|D|63|H	3136	Hemochromatosis	D006432	9138148;	2
p|SUB|R|332|H	7389	Hemochromatosis	D006432	9792863;	0
p|SUB|Y|245|X	50765	Hemochromatosis	D006432	12134060;15345587;16935854;	2
p|SUB|I|CODON105|V	2950	Hemochromatosis	D006432	16157826;	2
p|SUB|Y|199|H	212	Hemochromatosis	D006432	10029606;	1
p|SUB|I|222|N	148738	Hemochromatosis	D006432	14982867;	2
p|SUB|F|170|S	148738	Hemochromatosis	D006432	17264300;	1
p|SUB|K|240|E	30061	Hemochromatosis	D006432	21175851;	2
p|SUB|N|144|T	30061	Hemochromatosis	D006432	12865285;	2
p|SUB|G|468|S	30061	Hemochromatosis	D006432	18160816;	2
p|SUB|R|411|C	212	Hemochromatosis	D006432	10029606;	2
p|SUB|N|185|D	30061	Hemochromatosis	D006432	16111902;	2
p|SUB|H|1069|Q	540	Hemochromatosis	D006432	22774841;	2
p|SUB|G|1340|L	3077	Hemochromatosis	D006432	21666526;	2
p|SUB|L|46|W	3077	Hemochromatosis	D006432	18762941;	1
p|SUB|D|299|G	7099	Hemochromatosis	D006432	19809335;	2
p|SUB|G|92|V	69585	Hemochromatosis	D006432	18287331;	2
p|SUB|V|583|I	212	Hemochromatosis	D006432	16838333;	2
p|SUB|R|752|H	7036	Hemochromatosis	D006432	21411349;	2
p|SUB|G|93|R	3077	Hemochromatosis	D006432	10575540;	2
p|SUB|D|249|H	148738	Hemochromatosis	D006432	16099526;	2
p|SUB|V|22|I	7036	Hemochromatosis	D006432	14633868;	2
p|SUB|R|56|X	57817	Hemochromatosis	D006432	14670915;	2
p|SUB|G|313|V	69585	Hemochromatosis	D006432	18287331;	2
p|SUB|C|294|Y	15216	Hemochromatosis	D006432	20837779;	2
p|SUB|S|56|C	7036	Hemochromatosis	D006432	15863206;	2
p|SUB|Q|169|E	3856	Hemochromatosis	D006432	22412904;	1
p|SUB|R|74|X	3077	Hemochromatosis	D006432	11903354;	2
p|SUB|Y|282|C	3136	Hemochromatosis	D006432	9138148;	2
p|SUB|T|977|M	540	Hemochromatosis	D006432	22774841;	0
p|SUB|R|75|X	57817	Hemochromatosis	D006432	22297252;	1
p|SUB|A|310|G	148738	Hemochromatosis	D006432	21411349;	2
p|SUB|R|435|X	12870	Hemochromatosis	D006432	17258727;	2
p|SUB|R|452|C	212	Hemochromatosis	D006432	10029606;	1
p|SUB|C|282>|Y	15216	Hemochromatosis	D006432	22531912;	2
p|SUB|G|1000|L	3077	Hemochromatosis	D006432	23509881;	2
p|SUB|H|41|D	3077	Hemochromatosis	D006432	12429850;	2
p|SUB|D|165|E	69585	Hemochromatosis	D006432	18287331;	2
p|SUB|R|88|T	30061	Hemochromatosis	D006432	16257244;	1
p|SUB|Y|138|X	3077	Hemochromatosis	D006432	18762941;	2
p|SUB|G|142|S	3077	Hemochromatosis	D006432	15668490;	0
p|SUB|R|224|G	3077	Hemochromatosis	D006432	14633868;	2
p|SUB|Y|230|F	3077	Hemochromatosis	D006432	18762941;	2
p|SUB|I|105|V	3077	Hemochromatosis	D006432	22735619;	2
p|SUB|H|63|N	3077	Hemochromatosis	D006432	10688809;	2
p|SUB|I|105|T	3077	Hemochromatosis	D006432	10575540;	2
p|SUB|E|114|K	3077	Hemochromatosis	D006432	21228038;	2
p|SUB|N|196|K	148738	Hemochromatosis	D006432	15528154;	2
p|SUB|S|65;/WT|D	3077	Hemochromatosis	D006432	24395214;	2
p|SUB|P|589|S	7018	Hemochromatosis	D006432	20029940;	2
p|SUB|R|330|M	3077	Hemochromatosis	D006432	10401000;	2
p|SUB|R|144|P	7389	Hemochromatosis	D006432	11069625;	2
p|SUB|R|489|K	30061	Hemochromatosis	D006432	19937651;	2
p|SUB|D|129|N	7036	Hemochromatosis	D006432	18762941;	2
p|SUB|R|275|W	3856	Hemochromatosis	D006432	22412904;	1
p|SUB|R|326|X	148738	Hemochromatosis	D006432	17264300;	1
p|SUB|A|679|G	288562	Hemochromatosis	D006432	23582421;	2
p|SUB|Q|116|X	148738	Hemochromatosis	D006432	15967692;	2
p|SUB|R|71|X	3077	Hemochromatosis	D006432	22890139;	2
p|SUB|L|490|R	7036	Hemochromatosis	D006432	15749661;	2
p|SUB|G|303|S	7389	Hemochromatosis	D006432	11069625;	2
p|SUB|N|304|K	7389	Hemochromatosis	D006432	9792863;	2
p|SUB|C|260|Y	7037	Hemochromatosis	D006432	11260522;	2
p|SUB|E|218|K	7389	Hemochromatosis	D006432	11069625;	2
p|SUB|A|80|S	7389	Hemochromatosis	D006432	11069625;	0
p|SUB|L|216|Q	7389	Hemochromatosis	D006432	11069625;	2
p|SUB|N|374|S	72825	Hemochromatosis	D006432	24121729;	2
p|SUB|R|165|P	2395	Hemochromatosis	D006432	24816001;	2
p|SUB|L|282|R	7389	Hemochromatosis	D006432	11069625;	2
p|SUB|P|198|L	6718	Hemochromatosis	D006432	20673159;	2
p|SUB|L|195|F	7389	Hemochromatosis	D006432	9792863;	2
p|SUB|W|191|C	148738	Hemochromatosis	D006432	17264300;	1
p|SUB|H|845|A	3136	Hemochromatosis	D006432	9410472;	2
p|SUB|C|326|S	7018	Hemochromatosis	D006432	15727899;	2
p|SUB|R|396|X	7036	Hemochromatosis	D006432	16424658;	2
p|SUB|C|167;282|Y	10550	Hemochromatosis	D006432	11738096;	2
p|SUB|G|43|D	3077	Hemochromatosis	D006432	18157833;	2
p|SUB|A|736|V	164656	Hemochromatosis	D006432	22885719;	2
p|SUB|R|341|H	3856	Hemochromatosis	D006432	22412904;	1
p|SUB|C|80|R	148738	Hemochromatosis	D006432	14982867;	2
p|SUB|V|561|X	7036	Hemochromatosis	D006432	15749661;	2
p|SUB|R|448|Q	212	Hemochromatosis	D006432	10029606;	2
p|SUB|R|105|X	7036	Hemochromatosis	D006432	15147384;	1
p|SUB|F|13|A	6947	Hemochromatosis	D006432	8328453;	2
p|SUB|R|46|L	255738	Hemochromatosis	D006432	22735619;	2
p|SUB|A|75|V	7036	Hemochromatosis	D006432	21411349;	2
p|SUB|R|226|G	3077	Hemochromatosis	D006432	23953397;	1
p|SUB|D|270|V	30061	Hemochromatosis	D006432	15338274;	2
p|SUB|R|66|C	3077	Hemochromatosis	D006432	14633868;	2
p|SUB|R|1319|X	540	Hemochromatosis	D006432	22774841;	0
p|SUB|R|226|H	79901	Hemochromatosis	D006432	15338274;	2
p|SUB|Y|64|N	7018	Hemochromatosis	D006432	15692071;15831700;	2
p|SUB|Q|238|P	3077	Hemochromatosis	D006432	12952143;	2
p|SUB|W|779|X	540	Hemochromatosis	D006432	22774841;	0
p|SUB|R|67|C	3077	Hemochromatosis	D006432	21228038;	1
p|SUB|Q|317|X	7036	Hemochromatosis	D006432	15685557;	2
p|SUB|D|172|E	148738	Hemochromatosis	D006432	18287331;	2
p|SUB|G|204|S	30061	Hemochromatosis	D006432	21411349;	1
p|SUB|R|288|W	148738	Hemochromatosis	D006432	15315789;	1
p|SUB|M|165|R	7389	Hemochromatosis	D006432	9792863;	0
p|SUB|A|376|D	7036	Hemochromatosis	D006432	22890139;	2
p|SUB|G|792|R	7036	Hemochromatosis	D006432	16424658;	2
p|SUB|R|455|Q	7036	Hemochromatosis	D006432	16424658;	2
p|SUB|R|481|H	7036	Hemochromatosis	D006432	17562347;	2
p|SUB|A|176|V	3077	Hemochromatosis	D006432	11446670;	2
p|SUB|C|28|Y	3077	Hemochromatosis	D006432	17710673;	2
p|SUB|C|321|W	148738	Hemochromatosis	D006432	15461631;	2
p|SUB|P|570|S	4397	Hemochromatosis	D006432	22883388;	2
p|SUB|R|506|Q	3077	Hemochromatosis	D006432	22735619;	2
p|SUB|V|295|A	3077	Hemochromatosis	D006432	12542741;	2
p|SUB|F|280|L	7036	Hemochromatosis	D006432	18762941;	1
p|SUB|E|302|K	148738	Hemochromatosis	D006432	21411349;	1
p|SUB|C|70|R	57817	Hemochromatosis	D006432	15024747;	2
p|SUB|G|490|D	57817	Hemochromatosis	D006432	15831700;	2
p|SUB|L|101|P	148738	Hemochromatosis	D006432	14982867;	2
p|SUB|C|326|Y	57817	Hemochromatosis	D006432	15831700;	2
p|SUB|G|12|D	16653	LungCancer	D008175	19738040;19459854;23908592;19966866;26030593;21187472;22964582;20660313;24260500;18927348;23014527;19107230;2535968;26133466;25664850;25077772;22618808;22511580;25992553;25541062;21874163;24706787;26452035;23576555;19920354;20639455;24520351;21098042;21994468;20081861;23229817;24890125;11751630;21490395;18344688;18308936;22919281;25337879;18283039;12231543;19060205;24777291;23625632;26113043;25044103;22654667;24213573;24955217;22399565;23565506;25359683;25909174;23027861;24019382;18676835;24509876;20848283;25628462;26146959;19662677;26363011;23352033;22956772;24276238;22485175;16166316;16288213;19404390;24430184;20308544;26193700;24445999;22043453;	2
p|SUB|S|326|C	4968	LungCancer	D008175	15840879;15077011;10744126;19881468;23951099;24085357;18155253;19161591;21790253;22044660;15284179;23971971;17531525;17015267;22855704;11093817;18628426;24281202;22540013;19963114;23673479;15587988;21722819;26400813;24435978;22114677;23065211;19671832;19064361;15896461;23038158;23443124;20981350;15551330;16800823;23954288;11927502;16364924;18990748;	1
p|SUB|R|399|Q	7515	LungCancer	D008175	23884604;23125080;17417947;19061777;15970793;15044328;18407370;25684477;17531525;17316890;23409158;19029194;22642904;22339849;24938464;16956909;11285194;15840879;21403619;17952468;21198260;25563194;15705867;16142409;23479135;1805378;23443124;23673479;23167352;25300687;19031937;24782167;20978448;20976253;21722819;24737519;19329222;23990873;16982113;24175813;15587988;12692111;12844488;15333465;17705814;24716924;	1
p|SUB|K|751|Q	2068	LungCancer	D008175	21766907;26017978;21614524;17705814;12692111;22844363;17952468;12552590;11960912;17531525;12399122;15333465;11285194;24260311;15615908;11668486;12844488;1805378;15564288;18990748;25300687;12740916;11245433;22479369;20143185;14757194;23673479;24716924;23053267;24556168;20627704;23977265;16875933;11888908;21198260;24338713;24611140;24368330;17498557;20981350;20651612;	1
p|SUB|D|312|N	2068	LungCancer	D008175	17705814;15615908;12844488;11285194;12552590;12399122;17531525;23977265;24260311;21614524;22479369;24083550;22844363;20651612;11245433;11960912;23053267;19458053;20143185;17498557;24338713;22551904;12740916;12692111;11888908;15333465;14757194;20354818;15564288;	1
p|SUB|R|72|P	1956	LungCancer	D008175	16499995;19623649;16287156;18336951;16912209;24175836;18363031;21290211;25034526;21403619;18990748;23317414;15609317;19963114;17400332;23595658;15564288;18181044;20729006;19386249;17059853;11097227;20886596;20372852;	0
p|SUB|I|105|V	2950	LungCancer	D008175	16195240;16509765;19174490;23013535;24566690;207297;26458582;12660004;20729793;22206016;10334644;22797821;20091863;22339038;19240225;15896461;15192016;22783438;23167352;15069685;17980933;17035385;	1
p|SUB|T|241|M	7517	LungCancer	D008175	20976253;25794597;23990458;23443124;18990748;21198260;15312685;23289442;24737519;11285194;23300009;17705814;23167352;26017978;20500515;25501160;25066399;23053267;23990873;23409158;19031937;15333465;	0
p|SUB|I|462|V	1543	LungCancer	D008175	19174490;11008920;9610791;20804547;22025136;19963114;17980933;18463401;15363546;16195240;22952673;25343551;24391993;16009381;17035385;19608585;25388590;	1
p|SUB|K|939|Q	7508	LungCancer	D008175	15729698;23381646;22166526;15837542;18285822;23673479;25300687;24375193;18771913;24736739;	2
p|SUB|Y|113|H	2052	LungCancer	D008175	21649467;16005144;18571762;11597790;21445251;22206016;25312477;17035385;25222243;21302624;	1
p|SUB|D|148|E	328	LungCancer	D008175	15333465;23065211;24310503;17855454;21722819;15044328;21198260;19528510;24523018;21420246;17531525;22987024;25156607;21132382;23749940;23038158;23443124;	1
p|SUB|H|139|R	2052	LungCancer	D008175	22987024;18258609;21445251;18571762;17035385;21302624;20091863;16005144;11597790;25312477;	1
p|SUB|R|280|H	7515	LungCancer	D008175	15840879;20978448;15587988;18407370;19061777;24737519;19329222;17531525;11285194;16142409;11219768;21420246;17316890;23990873;	2
p|SUB|L|432|V	1545	LungCancer	D008175	17035385;20395011;26283052;24989113;17980933;15896461;19174490;18573508;21674184;	2
p|SUB|R|194|W	7515	LungCancer	D008175	19031937;17417947;19061777;15970793;12680158;11285194;24590265;16142409;20975374;19329222;24737519;17531525;22339849;11219768;23409158;25563194;15840879;23167352;20976253;21420246;23990873;18407370;17316890;23653378;	1
p|SUB|A|499|V	7508	LungCancer	D008175	24375193;24736739;23381646;21739480;22166526;18285822;18771913;	0
p|SUB|R|13|L	6597	LungCancer	D008175	24140460;25982285;22335888;20422457;23624123;22351191;25917613;	0
p|SUB|P|187|S	1728	LungCancer	D008175	19174490;15284179;23886315;16702380;22987024;16170238;20091863;	1
p|SUB|R|213|H	6817	LungCancer	D008175	14688021;19350537;22524828;22206016;	0
p|SUB|V|158|M	1312	LungCancer	D008175	25280560;19174490;16956909;18258609;	1
p|SUB|I|157|T	11200	LungCancer	D008175	17517688;19442246;18281249;24880342;	1
p|SUB|S|31|R	1026	LungCancer	D008175	22009857;18046503;17059853;	2
p|SUB|G|82|S	7003	LungCancer	D008175	26011358;25603950;23071492;	0
p|SUB|R|249|S	7157	LungCancer	D008175	15958617;12509279;18555750;	2
p|SUB|V|16|A	6648	LungCancer	D008175	22987024;15284179;17409931;18258609;	2
p|SUB|A|114|V	2950	LungCancer	D008175	15192016;15069685;16509765;12660004;22339038;17035385;	1
p|SUB|R|270|H	22059	LungCancer	D008175	19459854;19107230;16288016;	2
p|SUB|Q|223|R	3953	LungCancer	D008175	22127368;25027400;23769971;	2
p|SUB|E|64|D	51792	LungCancer	D008175	26334320;22262169;21791616;	2
p|SUB|S|100|P	5646	LungCancer	D008175	18575778;20142997;25353970;23977152;15313892;17671213;26320193;20332665;	0
p|SUB|E|709|K	1956	LungCancer	D008175	19726454;26206867;22610259;	2
p|SUB|R|248|W	7157	LungCancer	D008175	21187651;1648702;15958617;	2
p|SUB|R|248|Q	7157	LungCancer	D008175	24316591;19715480;21187651;	2
p|SUB|Q|324|H	4595	LungCancer	D008175	14579148;19161591;23443124;	2
p|SUB|R|273|H	7157	LungCancer	D008175	12901798;8336941;23264849;15958617;7590467;22114072;15202001;	1
p|SUB|A|549|R	5591	LungCancer	D008175	10545285;18234257;24289569;25815686;	---
p|SUB|P|198|L	6648	LungCancer	D008175	11103801;14744747;16797832;	2
p|SUB|R|988|C	79811	LungCancer	D008175	19037978;18340114;22973954;25453846;17322284;23662036;	0
p|SUB|C|47|S	9588	LungCancer	D008175	24618722;24512906;	2
p|SUB|E|589|K	9156	LungCancer	D008175	24761866;18079015;	2
p|SUB|D|281|G	7157	LungCancer	D008175	23264849;22114072;	2
p|SUB|P|278|S	7157	LungCancer	D008175	1648702;22989750;	2
p|SUB|R|279|Q	4318	LungCancer	D008175	16061858;19132754;	2
p|SUB|G|670|E	9156	LungCancer	D008175	18079015;19331228;	2
p|SUB|R|668|Q	4318	LungCancer	D008175	16061858;19132754;	2
p|SUB|A|133|S	11186	LungCancer	D008175	24870779;16125301;	2
p|SUB|S|62|D	4609	LungCancer	D008175	19028;19028839;	2
p|SUB|S|62|A	4609	LungCancer	D008175	19028839;19028;	2
p|SUB|L|194|R	7157	LungCancer	D008175	12509279;18555750;	2
p|SUB|E|375|G	84254	LungCancer	D008175	23737288;16741161;	2
p|SUB|Q|399|R	7515	LungCancer	D008175	19174490;21420246;	2
p|SUB|C|797|S	1956	LungCancer	D008175	25948633;25939061;	2
p|SUB|R|48|G	1545	LungCancer	D008175	18258609;18573508;17035385;21674184;	1
p|SUB|H|113|Y	2052	LungCancer	D008175	12915882;18298806;	2
p|SUB|D|67|Y	7365	LungCancer	D008175	25293881;25233931;	2
p|SUB|H|10|T	4963	LungCancer	D008175	12400943;11741492;	2
p|SUB|A|119|S	1545	LungCancer	D008175	26283052;17035385;18573508;21674184;	2
p|SUB|C|135|Y	7157	LungCancer	D008175	9816244;21642861;	2
p|SUB|L|84|F	4255	LungCancer	D008175	26376373;17164358;16385589;24390665;24086516;	2
p|SUB|L|747|S	1956	LungCancer	D008175	23026641;17973572;	1
p|SUB|K|129|E	55143	LungCancer	D008175	17961802;25788861;	2
p|SUB|E|884|K	1956	LungCancer	D008175	19015641;17052295;	2
p|SUB|A|35|K	9518	LungCancer	D008175	24377518;24137407;	2
p|SUB|F|31|I	6790	LungCancer	D008175	16926177;18466087;17908995;	2
p|SUB|R|172|H	22059	LungCancer	D008175	22964582;16288016;25077564;19404390;	2
p|SUB|S|269|A	28988	LungCancer	D008175	2491257;24912570;	1
p|SUB|V|762|A	142	LungCancer	D008175	15705867;25179837;21420246;	1
p|SUB|D|398|N	1138	LungCancer	D008175	18385738;19443489;19223495;20881005;	2
p|SUB|G|53|T	7157	LungCancer	D008175	11238174;12379456;	2
p|SUB|L|757|P	9156	LungCancer	D008175	19331228;18079015;	2
p|SUB|P|200|L	2876	LungCancer	D008175	18298806;17548672;	2
p|SUB|R|371|H	208	LungCancer	D008175	20354455;21479466;	2
p|SUB|P|4501|A	57491	LungCancer	D008175	1471200;8225503;	2
p|SUB|L|10|P	7040	LungCancer	D008175	19349911;16499994;	2
p|SUB|E|542|Q	5290	LungCancer	D008175	16930767;21479466;	2
p|SUB|D|1104|H	2073	LungCancer	D008175	21766907;17855454;24802942;	2
p|SUB|G|12|C	3845	LungCancer	D008175	6320174;19681124;6098458;	2
p|SUB|G|129|E	5728	LungCancer	D008175	12208743;21333374;26450531;	1
p|SUB|R|273|C	7157	LungCancer	D008175	23264849;24452392;	1
p|SUB|R|267|P	7157	LungCancer	D008175	23264849;22989750;	2
p|SUB|R|554|K	196	LungCancer	D008175	7550366;11698344;18818557;	2
p|SUB|T|461|N	1543	LungCancer	D008175	20804547;19608585;	2
p|SUB|H|157|V	842	LungCancer	D008175	11016336;11828291;	2
p|SUB|H|157|I	842	LungCancer	D008175	11828291;11016336;	2
p|SUB|C|57|L	5175	LungCancer	D008175	19624862;	0
p|SUB|G|388|R	2264	LungCancer	D008175	17519899;24416997;	0
p|SUB|D|1853|N	472	LungCancer	D008175	23154078;	2
p|SUB|G|264|W	7161	LungCancer	D008175	12901798;	1
p|SUB|R|254|C	51741	LungCancer	D008175	20480411;	2
p|SUB|Y|402|H	3075	LungCancer	D008175	22197220;	2
p|SUB|H|293|T	5800	LungCancer	D008175	23533167;	2
p|SUB|Q|1413|R	2074	LungCancer	D008175	17855454;	2
p|SUB|H|694|R	238	LungCancer	D008175	21847362;	2
p|SUB|H|63|D	3077	LungCancer	D008175	12464008;	2
p|SUB|D|399|N	5829	LungCancer	D008175	23792636;	2
p|SUB|R|438|K	8661	LungCancer	D008175	23127338;	2
p|SUB|P|47|S	7157	LungCancer	D008175	25034526;	0
p|SUB|S|240|R	7157	LungCancer	D008175	12509279;	2
p|SUB|S|501|F	4595	LungCancer	D008175	14579148;	2
p|SUB|E|681|K	2264	LungCancer	D008175	17487277;	2
p|SUB|C|104|S	7803	LungCancer	D008175	20484558;	2
p|SUB|D|53|M	7157	LungCancer	D008175	18726304;	2
p|SUB|I|199|M	7517	LungCancer	D008175	11285194;	2
p|SUB|L|815|P	1956	LungCancer	D008175	24040454;	2
p|SUB|D|651|N	1080	LungCancer	D008175	9921909;	2
p|SUB|A|275|P	67398	LungCancer	D008175	22878280;	2
p|SUB|T|654|I	4921	LungCancer	D008175	24296828;	2
p|SUB|S|281|R	8842	LungCancer	D008175	24484648;	2
p|SUB|T|766|M	1956	LungCancer	D008175	24019492;	2
p|SUB|Q|63|L	20677	LungCancer	D008175	19153074;	2
p|SUB|M|786|V	196	LungCancer	D008175	11698344;	2
p|SUB|D|102|Y	596	LungCancer	D008175	25453846;	2
p|SUB|V|22|M	4595	LungCancer	D008175	14579148;	2
p|SUB|D|641|H	1543	LungCancer	D008175	12777964;	2
p|SUB|L|531|S	7157	LungCancer	D008175	11714533;	2
p|SUB|R|144|C	1559	LungCancer	D008175	9014202;	2
p|SUB|G|334|V	N	LungCancer	D008175	16460008;	2
p|SUB|G|466|R	673	LungCancer	D008175	24297085;	1
p|SUB|Q|249|E	867	LungCancer	D008175	20126411;	2
p|SUB|K|382|R	7157	LungCancer	D008175	21642861;	2
p|SUB|P|515|L	7916	LungCancer	D008175	25937444;	2
p|SUB|A|222|V	4524	LungCancer	D008175	17259654;	2
p|SUB|E|423|K	5829	LungCancer	D008175	23792636;	2
p|SUB|R|734|C	18212	LungCancer	D008175	21242122;	2
p|SUB|R|249|M	7157	LungCancer	D008175	10732742;	2
p|SUB|V|432|L	1543	LungCancer	D008175	21475938;	2
p|SUB|T|328|D	1894	LungCancer	D008175	21189248;	2
p|SUB|C|358|S	5315	LungCancer	D008175	22052977;	2
p|SUB|Q|472|H	3791	LungCancer	D008175	21712447;	1
p|SUB|A|549/|R	891	LungCancer	D008175	19825857;	2
p|SUB|T|706|A	11201	LungCancer	D008175	15609317;	2
p|SUB|I|7|V	1543	LungCancer	D008175	11159735;	2
p|SUB|A|750|P	1956	LungCancer	D008175	23079208;	2
p|SUB|G|245|S	7157	LungCancer	D008175	15958617;	2
p|SUB|P|183|L	1316	LungCancer	D008175	17143513;	2
p|SUB|G|241|R	3383	LungCancer	D008175	18474291;	2
p|SUB|F|7488|G	3605	LungCancer	D008175	24548421;	2
p|SUB|F|7488|A	3605	LungCancer	D008175	25374205;	2
p|SUB|R|415|Q	N	LungCancer	D008175	24802942;	2
p|SUB|E|160|D	2237	LungCancer	D008175	22155171;	1
p|SUB|P|137|L	63943	LungCancer	D008175	25937444;	2
p|SUB|Y|114|F	595	LungCancer	D008175	16885564;	2
p|SUB|P|46|S	5829	LungCancer	D008175	23792636;	2
p|SUB|H|179|Y	7157	LungCancer	D008175	12509279;	2
p|SUB|G|1085|X	79811	LungCancer	D008175	19037978;	2
p|SUB|D|19|H	5349	LungCancer	D008175	19893046;	2
p|SUB|E|CODON1284|K	5624	LungCancer	D008175	15072829;	2
p|SUB|G|863|D	1956	LungCancer	D008175	21436633;	2
p|SUB|D|158|E	1553	LungCancer	D008175	15063809;	0
p|SUB|S|752|P	1956	LungCancer	D008175	19253367;	2
p|SUB|E|746_750|A	196	LungCancer	D008175	24023334;	2
p|SUB|L|718|M	1956	LungCancer	D008175	24040454;	2
p|SUB|G|606|R	673	LungCancer	D008175	24297085;	2
p|SUB|Y|705|F	6774	LungCancer	D008175	15894558;	2
p|SUB|S|65|W	7428	LungCancer	D008175	18544564;	2
p|SUB|D|6|G	1499	LungCancer	D008175	11464291;	2
p|SUB|G|110|L	N	LungCancer	D008175	23917816;	2
p|SUB|Q|192|R	5444	LungCancer	D008175	22367101;	2
p|SUB|E|322|K	5594	LungCancer	D008175	26181029;	2
p|SUB|D|28|K	129685	LungCancer	D008175	10912942;	2
p|SUB|Y|121|H	11261	LungCancer	D008175	18849343;	2
p|SUB|A|14|V	6648	LungCancer	D008175	18258609;	2
p|SUB|E|1384|K	238	LungCancer	D008175	21847362;	2
p|SUB|S|395|X	6659	LungCancer	D008175	19153074;	1
p|SUB|K|117|R	2052	LungCancer	D008175	21649467;	2
p|SUB|V|141|L	4033	LungCancer	D008175	16410263;	2
p|SUB|L|412|F	7098	LungCancer	D008175	21412764;	2
p|SUB|P|495|T	2690	LungCancer	D008175	16741161;	2
p|SUB|G|382|D	4595	LungCancer	D008175	14579148;	2
p|SUB|P|401|A	4152	LungCancer	D008175	16284366;	2
p|SUB|S|62|N	6273	LungCancer	D008175	18656279;	2
p|SUB|D|72|A	7803	LungCancer	D008175	20484558;	2
p|SUB|I|642|L	4353	LungCancer	D008175	14646692;	2
p|SUB|R|776|G	1956	LungCancer	D008175	21575252;	2
p|SUB|H|104|D	7515	LungCancer	D008175	24737519;	2
p|SUB|Q|546|H	5290	LungCancer	D008175	23370426;	2
p|SUB|Q|546|K	5290	LungCancer	D008175	16930767;	1
p|SUB|N|372|H	4683	LungCancer	D008175	12917199;16956909;	2
p|SUB|I|658|V	3981	LungCancer	D008175	15609317;	2
p|SUB|E|496|A	5027	LungCancer	D008175	25178922;	2
p|SUB|R|331|W	10413	LungCancer	D008175	26056182;	2
p|SUB|H|201|Y	7517	LungCancer	D008175	11285194;	2
p|SUB|E|139|D	1108	LungCancer	D008175	25407497;	2
p|SUB|P|379|S	7517	LungCancer	D008175	11285194;	2
p|SUB|P|574|R	4318	LungCancer	D008175	16061858;	2
p|SUB|P|402|A	3091	LungCancer	D008175	21965273;	2
p|SUB|Y|472|C	673	LungCancer	D008175	22649091;	2
p|SUB|E|1271|K	1956	LungCancer	D008175	19015641;	2
p|SUB|R|379|C	200186	LungCancer	D008175	24484648;	2
p|SUB|V|499|R	27165	LungCancer	D008175	15729698;	0
p|SUB|I|219|V	4292	LungCancer	D008175	17870204;	2
p|SUB|V|284|M	92747	LungCancer	D008175	25937444;	2
p|SUB|Q|1136|K	7158	LungCancer	D008175	21303977;	2
p|SUB|S|1176|C	6597	LungCancer	D008175	15287030;	2
p|SUB|L|55|M	5444	LungCancer	D008175	22367101;	2
p|SUB|S|247|A	7518	LungCancer	D008175	19729825;	2
p|SUB|G|31|P	3579	LungCancer	D008175	26087179;	2
p|SUB|R|257|C	1553	LungCancer	D008175	25667220;14633739;	2
p|SUB|R|257|L	252969	LungCancer	D008175	22497777;	2
p|SUB|G|1160|R	6597	LungCancer	D008175	15287030;	1
p|SUB|T|418|I	N	LungCancer	D008175	19546348;	2
p|SUB|V|665|M	1950	LungCancer	D008175	19560417;	2
p|SUB|K|601|E	673	LungCancer	D008175	24297085;	2
p|SUB|T|174|M	183	LungCancer	D008175	25966146;	2
p|SUB|P|151|S	7157	LungCancer	D008175	26400668;	2
p|SUB|S|305|A	28883	LungCancer	D008175	20154083;	2
p|SUB|C|162|F	7428	LungCancer	D008175	18544564;	2
p|SUB|T|75|A	1499	LungCancer	D008175	11464291;	2
p|SUB|Q|61|K	4893	LungCancer	D008175	20925915;22773810;	2
p|SUB|T|2821/|R	6387	LungCancer	D008175	26517240;	2
p|SUB|R|20|Q	5395	LungCancer	D008175	23981578;	2
p|SUB|M|430|I	23544	LungCancer	D008175	17804757;	2
p|SUB|P|4502|A	29594	LungCancer	D008175	22934830;	2
p|SUB|D|1067|V	5291	LungCancer	D008175	25982275;	1
p|SUB|T|995|I	4233	LungCancer	D008175	23662036;	2
p|SUB|D|140|E	1108	LungCancer	D008175	25407497;	2
p|SUB|K|3326|X	675	LungCancer	D008175	16741161;24880342;	2
p|SUB|V|765|G	1956	LungCancer	D008175	19726454;	1
p|SUB|S|CODON233|F	5002	LungCancer	D008175	9751628;	2
p|SUB|V|118|A	6615	LungCancer	D008175	24354880;	2
p|SUB|R|209|Q	699	LungCancer	D008175	10835495;	2
p|SUB|R|342|P	7157	LungCancer	D008175	25226867;	2
p|SUB|Q|131|K	4968	LungCancer	D008175	26400813;	2
p|SUB|K|562/|S	4363	LungCancer	D008175	12017298;	2
p|SUB|K|562/|R	4363	LungCancer	D008175	12017298;	2
p|SUB|F|202|L	54802	LungCancer	D008175	17145094;	2
p|SUB|P|52|L	5829	LungCancer	D008175	23792636;	2
p|SUB|V|561|M	2260	LungCancer	D008175	21160078;	1
p|SUB|D|769|H	2064	LungCancer	D008175	16029927;	2
p|SUB|H|187|L	N	LungCancer	D008175	23328546;	2
p|SUB|G|85|L	N	LungCancer	D008175	23917816;	2
p|SUB|G|286|E	10	LungCancer	D008175	16827944;	2
p|SUB|K|656|N	3953	LungCancer	D008175	22127368;	2
p|SUB|T|801|I	3815	LungCancer	D008175	23965952;	2
p|SUB|T|415|I	7869	LungCancer	D008175	15831529;	2
p|SUB|T|495|P	2690	LungCancer	D008175	18299312;	2
p|SUB|P|996|S	4233	LungCancer	D008175	22973954;	2
p|SUB|L|84|M	4085	LungCancer	D008175	20516147;	2
p|SUB|Q|23|X	6273	LungCancer	D008175	18656279;	2
p|SUB|A|276|D	7157	LungCancer	D008175	12509279;	2
p|SUB|M|251|T	4353	LungCancer	D008175	14646692;	2
p|SUB|M|241|T	4683	LungCancer	D008175	12917199;	2
p|SUB|M|713|I	18212	LungCancer	D008175	21242122;	2
p|SUB|K|508|M	2261	LungCancer	D008175	25535896;	2
p|SUB|Q|5|H	8644	LungCancer	D008175	15284179;	2
p|SUB|G|603|L	4113	LungCancer	D008175	16367908;	2
p|SUB|S|80|N	867	LungCancer	D008175	20126411;	2
p|SUB|G|1022|S	1956	LungCancer	D008175	19726454;	2
p|SUB|A|743|V	1956	LungCancer	D008175	24040454;	2
p|SUB|T|2851/|R	6387	LungCancer	D008175	26517240;	2
p|SUB|I|717|V	4353	LungCancer	D008175	14646692;	2
p|SUB|P|405|R	7161	LungCancer	D008175	11429704;	2
p|SUB|S|112|T	2939	LungCancer	D008175	17259654;	2
p|SUB|M|463|I	2690	LungCancer	D008175	16741161;	2
p|SUB|S|92|R	1316	LungCancer	D008175	17143513;	2
p|SUB|Y|801|C	1956	LungCancer	D008175	21436633;	2
p|SUB|G|874|S	1956	LungCancer	D008175	26124334;	2
p|SUB|P|242|R	5423	LungCancer	D008175	17855454;	2
p|SUB|P|425|L	7161	LungCancer	D008175	11429704;	2
p|SUB|C|101|S	8073	LungCancer	D008175	21765462;	2
p|SUB|L|311|V	1109	LungCancer	D008175	21544809;	2
p|SUB|D|1012|H	1956	LungCancer	D008175	18478265;	1
p|SUB|L|1420|F	472	LungCancer	D008175	18164969;	2
p|SUB|D|262|A	207	LungCancer	D008175	18940913;	2
p|SUB|F|7383|A	3605	LungCancer	D008175	24548421;	2
p|SUB|T|7|N	1543	LungCancer	D008175	11159735;	2
p|SUB|K|20|E	3791	LungCancer	D008175	25481497;	2
p|SUB|P|564|A	3091	LungCancer	D008175	21965273;	2
p|SUB|P|712|T	2264	LungCancer	D008175	17487277;	2
p|SUB|H|1104|D	4963	LungCancer	D008175	12869423;16094634;18709642;	2
p|SUB|S|65|T	N	LungCancer	D008175	9247257;	2
p|SUB|H|460|M	1026	LungCancer	D008175	15122068;	2
p|SUB|H|460|N	10018	LungCancer	D008175	21671007;	2
p|SUB|A|148|T	1029	LungCancer	D008175	16912209;	2
p|SUB|G|173|L	N	LungCancer	D008175	23917816;	2
p|SUB|V|157|D	5395	LungCancer	D008175	23981578;	0
p|SUB|T|1010|I	4233	LungCancer	D008175	19037978;22973954;23662036;17322284;18340114;	2
p|SUB|R|46|Q	4968	LungCancer	D008175	11093817;	2
p|SUB|S|1166|D	1956	LungCancer	D008175	22703031;	2
p|SUB|H|12|D	340152	LungCancer	D008175	17210687;	2
p|SUB|Q|423|P	331	LungCancer	D008175	18068526;	2
p|SUB|H|94|Y	867	LungCancer	D008175	20126411;	1
p|SUB|T|420|K	7003	LungCancer	D008175	25921141;	2
p|SUB|R|803|K	8661	LungCancer	D008175	22804784;	2
p|SUB|I|REPLACEMENT105|V	2950	LungCancer	D008175	10334644;	2
p|SUB|S|197|C	5173	LungCancer	D008175	16410263;	2
p|SUB|P|487|L	5829	LungCancer	D008175	23792636;	2
p|SUB|P|741|L	1956	LungCancer	D008175	21771097;	2
p|SUB|N|453|S	1545	LungCancer	D008175	17035385;26283052;18573508;21674184;	1
p|SUB|K|589|E	9156	LungCancer	D008175	19331228;	2
p|SUB|M|11|T	6441	LungCancer	D008175	22509983;	2
p|SUB|A|114|S	3552	LungCancer	D008175	17596594;	2
p|SUB|A|85|S	4968	LungCancer	D008175	11093817;	2
p|SUB|C|52|S	5052	LungCancer	D008175	16849559;	2
p|SUB|G|2/|M	373156	LungCancer	D008175	22910221;	2
p|SUB|S|832|E	6764	LungCancer	D008175	7497441;	2
p|SUB|M|918|T	5979	LungCancer	D008175	25122427;	2
p|SUB|V|819|E	1956	LungCancer	D008175	24040454;	2
p|SUB|G|596|R	673	LungCancer	D008175	24297085;	2
p|SUB|A|925|L	238	LungCancer	D008175	25581823;	2
p|SUB|E|504|K	217	LungCancer	D008175	20093384;	2
p|SUB|S|45|F	1499	LungCancer	D008175	11464291;	2
p|SUB|Q|185|E	4683	LungCancer	D008175	15921821;	2
p|SUB|R|715|G	18212	LungCancer	D008175	21242122;	2
p|SUB|K|11|R	3579	LungCancer	D008175	26087179;	2
p|SUB|M|1043|T	5290	LungCancer	D008175	23370426;	2
p|SUB|P|72|R	7157	LungCancer	D008175	25482940;	1
p|SUB|Q|266|H	1572	LungCancer	D008175	17327131;	2
p|SUB|S|413|C	5055	LungCancer	D008175	19117638;	2
p|SUB|V|104|I	2944	LungCancer	D008175	10026993;	2
p|SUB|R|25|P	7040	LungCancer	D008175	19349911;	2
p|SUB|N|398|D	1138	LungCancer	D008175	25911614;	2
p|SUB|R|131|Q	4968	LungCancer	D008175	11093817;	2
p|SUB|D|990|N	1956	LungCancer	D008175	25453846;	2
p|SUB|R|15|H	5268	LungCancer	D008175	12548635;	2
p|SUB|E|346|K	8930	LungCancer	D008175	16803845;	2
p|SUB|S|2179|E	N	LungCancer	D008175	11245475;	2
p|SUB|R|369|G	101669765	LungCancer	D008175	11282423;	2
p|SUB|R|1166|Q	4233	LungCancer	D008175	25453846;	2
p|SUB|E|670|G	9156	LungCancer	D008175	17855454;	2
p|SUB|P|50|L	6790	LungCancer	D008175	18466087;	2
p|SUB|G|691|S	5979	LungCancer	D008175	25530832;	2
p|SUB|P|50|S	8313	LungCancer	D008175	16820935;	2
p|SUB|L|530|S	7157	LungCancer	D008175	11714533;	2
p|SUB|R|139|H	4963	LungCancer	D008175	12915882;	2
p|SUB|G|1|S	1029	LungCancer	D008175	20565749;	2
p|SUB|G|160|R	183	LungCancer	D008175	14973087;	2
p|SUB|P|554|A	57491	LungCancer	D008175	12777964;	2
p|SUB|R|858|L	2099	LungCancer	D008175	21498706;	2
p|SUB|R|365|S	101669765	LungCancer	D008175	11282423;	2
p|SUB|R|248|L	7157	LungCancer	D008175	8336941;	2
p|SUB|R|248|H	2261	LungCancer	D008175	24452392;	2
p|SUB|E|30|G	1316	LungCancer	D008175	17143513;	2
p|SUB|L|263|F	2052	LungCancer	D008175	21649467;	2
p|SUB|V|843|I	1956	LungCancer	D008175	18355544;25057940;	2
p|SUB|P|12|A	5468	LungCancer	D008175	19436234;	2
p|SUB|R|275|W	5071	LungCancer	D008175	25640678;	2
p|SUB|D|594|N	673	LungCancer	D008175	26498038;	2
p|SUB|A|332|V	4353	LungCancer	D008175	14646692;	2
p|SUB|H|1224|L	6143	LungCancer	D008175	19799608;	2
p|SUB|S|136|A	572	LungCancer	D008175	22057915;	2
p|SUB|D|418|A	18569	LungCancer	D008175	17611588;	2
p|SUB|S|1073|R	26524	LungCancer	D008175	19008013;	2
p|SUB|D|218|N	1572	LungCancer	D008175	17327131;	2
p|SUB|E|286|Q	7157	LungCancer	D008175	12509279;	2
p|SUB|K|506|R	5829	LungCancer	D008175	23792636;	2
p|SUB|F|186|W	317782	LungCancer	D008175	25982931;	2
p|SUB|P|1045|R	472	LungCancer	D008175	18164969;	2
p|SUB|M|246|I	7157	LungCancer	D008175	8336941;	2
p|SUB|L|317|P	5329	LungCancer	D008175	19117638;	2
p|SUB|F|395|C	7157	LungCancer	D008175	20473327;	2
p|SUB|R|723|Q	4363	LungCancer	D008175	21736601;	2
p|SUB|D|416|E	7003	LungCancer	D008175	25921141;	2
p|SUB|T|255|I	5829	LungCancer	D008175	23792636;	2
p|SUB|C|723|R	9156	LungCancer	D008175	19331228;	2
p|SUB|V|224|I	5243	LungCancer	D008175	17259654;	2
p|SUB|G|12|A	57498	LungCancer	D008175	11106325;	2
p|SUB|G|12|R	3845	LungCancer	D008175	9721881;24200637;	2
p|SUB|T|202|A	4524	LungCancer	D008175	17533396;	2
p|SUB|L|296|P	4486	LungCancer	D008175	10959094;	2
p|SUB|G|105|D	5829	LungCancer	D008175	23792636;	2
p|SUB|E|95|T	79157	LungCancer	D008175	24036880;	2
p|SUB|H|249|A	5329	LungCancer	D008175	18940913;	2
p|SUB|G|464|E	673	LungCancer	D008175	24297085;	2
p|SUB|F|257|S	51455	LungCancer	D008175	15609317;	2
p|SUB|L|861|V	1956	LungCancer	D008175	17573511;	2
p|SUB|G|464|V	673	LungCancer	D008175	26527521;	2
p|SUB|R|60|C	5698	LungCancer	D008175	22261389;	2
p|SUB|G|460|L	N	LungCancer	D008175	23917816;	2
p|SUB|R|158|L	7157	LungCancer	D008175	15067062;	1
p|SUB|V|323|L	1553	LungCancer	D008175	15063809;	2
p|SUB|R|831|H	1956	LungCancer	D008175	24376723;	2
p|SUB|D|353|E	7158	LungCancer	D008175	20372852;	2
p|SUB|S|73|A	3725	LungCancer	D008175	9407138;	2
p|SUB|K|292|E	55775	LungCancer	D008175	24355542;	1
p|SUB|R|751|Q	488	LungCancer	D008175	11741496;	2
p|SUB|S|1416|G	9826	LungCancer	D008175	16691626;	2
p|SUB|R|197|Q	10	LungCancer	D008175	16827944;	2
p|SUB|H|1299|R	4524	LungCancer	D008175	24175756;	2
p|SUB|M|264|I	5728	LungCancer	D008175	26400668;	2
p|SUB|K|586|X	6597	LungCancer	D008175	21280140;	1
p|SUB|P|233|L	5829	LungCancer	D008175	23792636;	2
p|SUB|F|666|D	5406	LungCancer	D008175	24121461;	2
p|SUB|R|282|W	7157	LungCancer	D008175	15958617;	2
p|SUB|S|567;36|D	1029	LungCancer	D008175	23276293;	2
p|SUB|I|137|T	2690	LungCancer	D008175	16741161;	2
p|SUB|A|549|H	4313	LungCancer	D008175	26063204;	2
p|SUB|A|549|M	6581	LungCancer	D008175	24199791;	2
p|SUB|R|591|A	1490021	LungCancer	D008175	16873263;	2
p|SUB|M|125|I	1950	LungCancer	D008175	2537147;	2
p|SUB|S|112|A	572	LungCancer	D008175	22057915;	2
p|SUB|I|133|T	283106	LungCancer	D008175	20625391;	2
p|SUB|M|139|I	2953	LungCancer	D008175	18258609;	2
p|SUB|E|864;567|S	1029	LungCancer	D008175	23276293;	2
p|SUB|V|53|F	4353	LungCancer	D008175	14646692;	2
p|SUB|E|826|K	1080	LungCancer	D008175	9921909;	2
p|SUB|S|104|L	6790	LungCancer	D008175	18466087;	2
p|SUB|V|57|I	6790	LungCancer	D008175	16926177;18466087;	2
p|SUB|S|625|P	7917	LungCancer	D008175	18757527;	2
p|SUB|L|587|S	429	LungCancer	D008175	16619573;	2
p|SUB|E|CODON1317|Q	5624	LungCancer	D008175	15072829;	2
p|SUB|G|100|L	N	LungCancer	D008175	23917816;	2
p|SUB|L|141|P	5054	LungCancer	D008175	19117638;	2
p|SUB|S|63|A	3725	LungCancer	D008175	9407138;	2
p|SUB|P|733|S	1956	LungCancer	D008175	16514409;	0
p|SUB|R|103|Q	252969	LungCancer	D008175	22497777;	2
p|SUB|E|76|K	19247	LungCancer	D008175	24480804;	2
p|SUB|P|1072|L	1080	LungCancer	D008175	9921909;	2
p|SUB|N|417|L	N	LungCancer	D008175	23328546;	2
p|SUB|R|33|S	55259	LungCancer	D008175	16410263;	2
p|SUB|E|353|D	7158	LungCancer	D008175	21303977;	2
p|SUB|I|143|V	4255	LungCancer	D008175	14973087;17164358;26376373;	2
p|SUB|L|63|V	18214	LungCancer	D008175	26206333;	2
p|SUB|C|299|S	N	LungCancer	D008175	19028;	2
p|SUB|N|12|A	1137	LungCancer	D008175	25411242;	2
p|SUB|T|90|M	1956	LungCancer	D008175	25013503;	2
p|SUB|T|9|I	3981	LungCancer	D008175	21717429;	2
p|SUB|R|175|H	7157	LungCancer	D008175	26216949;22114072;15958617;23264849;25384678;	2
p|SUB|N|148|E	10848	LungCancer	D008175	20354815;	2
p|SUB|A|904|L	3105	LungCancer	D008175	17131342;16033845;	2
p|SUB|H|69|A	N	LungCancer	D008175	23328546;	2
p|SUB|G|660|D	2064	LungCancer	D008175	26545934;	2
p|SUB|E|185|Q	4683	LungCancer	D008175	12917199;25771871;23275190;	2
p|SUB|V|462|I	N	LungCancer	D008175	1722803;	2
p|SUB|L|523|S	N	LungCancer	D008175	12644826;	2
p|SUB|S|37|C	1499	LungCancer	D008175	11464291;	2
p|SUB|Q|22|K	3845	LungCancer	D008175	25964588;	2
p|SUB|I|1171|S	238	LungCancer	D008175	25393796;	2
p|SUB|K|209|D	N	LungCancer	D008175	19028;	2
p|SUB|A|549|P	5052	LungCancer	D008175	16414373;	2
p|SUB|N|11|A	1137	LungCancer	D008175	25411242;	2
p|SUB|H|460|R	5460	LungCancer	D008175	26109868;20510196;	2
p|SUB|K|109|R	3953	LungCancer	D008175	22127368;	2
p|SUB|S|602|A	9817	LungCancer	D008175	24127568;	2
p|SUB|E|709|X	1956	LungCancer	D008175	26206867;	2
p|SUB|L|858|M	1956	LungCancer	D008175	21718596;	2
p|SUB|F|1121|L	203413	LungCancer	D008175	16651449;	2
p|SUB|R|248|C	2261	LungCancer	D008175	24452392;	2
p|SUB|S|768|N	1956	LungCancer	D008175	19786660;	2
p|SUB|P|582|S	3091	LungCancer	D008175	19546348;22153809;21435097;	2
p|SUB|G|129|R	5728	LungCancer	D008175	21333374;	1
p|SUB|K|57|N	5604	LungCancer	D008175	18632602;	2
p|SUB|G|399|D	2074	LungCancer	D008175	17855454;	2
p|SUB|S|1058|P	79811	LungCancer	D008175	19037978;	2
p|SUB|H|510|A	407014	LungCancer	D008175	22132110;25550809;	2
p|SUB|A|549|L	4313	LungCancer	D008175	26063204;	2
p|SUB|A|16|V	6648	LungCancer	D008175	19167605;	2
p|SUB|S|100|A	6275	LungCancer	D008175	19596927;	2
p|SUB|G|401|R	N	LungCancer	D008175	1650511;	2
p|SUB|P|12|A	5468	Diabetes mellitus	D003920	11289058;14729856;10389855;12145143;9918859;15976135;19651920;12086968;16084854;22515931;16678327;16824933;20045142;124874;18280041;22017455;12062858;19846173;14988278;12643137;20540670;11581301;18466209;12079854;20043145;18657335;16567542;15739197;11248748;17439324;16696315;25546024;10843155;21357378;23386649;1717;22672138;15715885;15561965;19303976;18639367;25584717;10702770;10843190;24839816;11862322;15782399;10973253;16401314;23006958;20406760;16367885;18467141;15486307;11793024;22993484;11289057;20368233;16920849;18211635;16822823;17292728;18162508;17213274;17898990;14581147;11444435;12765972;9324;17084528;11928067;15161794;17805473;12375694;22103651;17020404;23249316;23991018;16389553;15778927;19837787;14581158;18598350;12145174;17479445;11916624;17903298;21968139;16804087;15161789;17563457;17496355;12429071;20857895;14730381;12218380;11158005;21833536;17374678;17941898;19125195;18498634;22619290;21795447;14610248;17335469;19720797;20079163;12663371;15592662;17192490;17259473;23014256;17587797;15562023;21493814;11079814;17994213;15581066;18077048;10777704;12145184;20930717;18059616;10757637;20157827;19455305;16050954;12601635;9425261;18196945;23054024;17065690;20179158;14514601;14633865;24447396;21540831;15959417;17342473;17434720;25157153;16108843;21861709;15662218;18162503;15563983;12096349;11409297;19846176;11242476;15830179;23559865;14981210;23161442;20420754;16035391;19536736;12923397;	1
p|SUB|E|23|K	3767	Diabetes mellitus	D003920	12540638;22082043;17192490;14988278;17994213;24460047;22163043;17823772;17259403;19368707;75;17257;14514649;24018988;21863614;17965318;17535866;19214942;15565284;11318841;1895876;15715885;25115353;19587354;17977958;22385882;15855351;25591873;23054005;25165692;17922473;24710510;17903298;17020404;22264780;20079163;24332549;16320083;9867219;1717;22704848;16595597;11872696;20540670;15842514;16249427;15579791;18758683;15930170;19498446;19766903;9032109;16873704;12351459;18958766;22591706;22512215;22209866;18664331;17976307;17257281;17342155;16367885;18504548;12475775;18162508;8897013;12540637;22573428;15561965;16142506;17894829;	1
p|SUB|K|121|Q	5167	Diabetes mellitus	D003920	22391941;18176722;19368707;20958205;16231022;18199690;15127203;18664022;16936213;19656007;17192490;10969847;17065358;18498634;16025115;11477169;20820885;17704904;19924153;18657335;15793263;14514598;18551113;18950909;16186408;12126783;17065359;21153685;23249316;20981035;16607460;15126519;25368487;22231969;18583883;15209435;18184924;18071025;20092902;21452007;19017751;18719658;21282363;11916943;19046915;16865358;10868979;16941279;10969849;22136912;22402064;18389334;20428609;	2
p|SUB|M|235|T	2645	Diabetes mellitus	D003920	18413222;8621207;20415212;21607620;11938025;20580725;8877296;14569094;9461232;14632699;19502258;11096141;10383081;9218178;11200871;11422735;19327134;12964504;75;17541127;17327458;11776100;10352194;21440764;8587251;24549414;16672053;18563171;8840299;17143591;9950302;8918618;112138;21421655;19247266;9120002;11431175;16109907;10907125;10364706;15946912;9535411;10608470;18413162;10585308;21406182;18399931;9049480;9540028;25109108;11181802;12865608;11213892;8772723;19108684;19509012;12449516;12270765;	0
p|SUB|G|972|R	338	Diabetes mellitus	D003920	11978638;17443311;17046546;10480621;22994406;10482045;16320083;20540670;23353623;14988278;8641117;7713316;16367885;24493031;10826514;10593864;11641236;353623;12606535;20977583;21612394;16603055;12843189;19557384;16522427;7796990;24071662;16284438;16084882;10844412;24447396;19716569;9589236;11815470;15059616;15209769;15127203;11684868;18615395;7989470;12213887;229944;15581831;25214251;24695443;15561965;21834909;12588284;12819898;22869200;19924153;	2
p|SUB|C|282|Y	3077	Diabetes mellitus	D003920	1717;11916918;19822954;15990686;11705485;11938026;75;23801727;6184;12453969;19876870;10705106;10369430;24081379;16936157;20199637;18566337;16113552;19002551;20010968;11763282;23990522;11423500;22908207;10695662;14618419;17639389;12148086;15347835;20097100;12601293;25044717;9885759;18593631;18521456;22422567;15858186;12783844;15222129;24130348;16306377;12126253;12045778;	2
p|SUB|G|482|S	10891	Diabetes mellitus	D003920	18270681;15824463;15581067;15592662;21244673;16804087;17701054;546003;18614852;75;16443502;16435105;17342473;15782399;17479445;15546003;16241916;15146371;16978372;16978381;15599700;20045142;22391941;16446747;24317794;17390150;15912394;19536736;19913841;18067759;25282005;20498286;11793024;21294239;	1
p|SUB|E|298|D	4846	Diabetes mellitus	D003920	23113598;17327342;16581274;18413207;24403014;21854353;17306574;18155481;20163778;15333482;15743995;18243394;17345061;18001743;12364359;16804086;16427644;18806884;22311033;11043380;12716763;23042814;22017289;11350569;18537098;18793530;18413200;17101543;15331206;22224829;17973941;12436344;23153979;21255858;	2
p|SUB|G|82|S	177	Diabetes mellitus	D003920	43035;12477623;22354095;10553500;22402134;19542745;24418399;24303504;17172923;22427038;21067489;19766904;23721855;11457670;24529564;21067572;15790669;15942086;1717;21947881;15803111;75;15798956;18638464;22475522;21861709;2194788;12606536;	2
p|SUB|W|64|R	155	Diabetes mellitus	D003920	11288039;17727676;11380082;18249022;16320158;12965109;10197086;9550545;9709965;10981554;11439286;21289629;12411100;10469165;23968135;17342473;9030829;10443326;20536507;8954053;11522702;9315379;10805511;15334374;24138564;10714358;10441039;10328466;9313761;9405912;10414939;15743038;75;85167;18239290;11213599;10937501;7609750;10826514;22391941;10323390;10323402;10421225;17046546;	1
p|SUB|C|96|Y	16334	Diabetes mellitus	D003920	24281155;19952343;23229312;21593201;18981553;23531619;17600118;22386934;23204275;20034470;15005713;23416061;16964447;1611839;16118394;22653270;23019230;23412636;20671140;21245338;23410753;93492;15934924;14610263;19934006;12630555;25404734;11854325;16307473;	2
p|SUB|H|63|D	3077	Diabetes mellitus	D003920	19002551;15222129;23801727;19876870;11473047;6184;12783844;18521456;14618419;11938026;12148086;12601293;16113552;18593631;19822954;18566337;15990686;16936157;9885759;11423500;16306377;24081379;15347835;10695662;22908207;20097100;10369430;11705485;20199637;10705106;	2
p|SUB|G|319|S	6927	Diabetes mellitus	D003920	12453961;10634821;24130346;10807546;10084598;11904371;16241915;21429061;21208426;10843190;18586913;11286643;12726923;75;16046319;10840995;20716378;10951547;17991132;16276364;	2
p|SUB|V|59|M	3767	Diabetes mellitus	D003920	16609879;19686306;16123353;21682153;17728498;16087682;16670688;22145471;19065048;23835339;15580558;18307455;17047922;19774848;16731837;22855734;15448106;15448107;75;	2
p|SUB|M|55|V	387082	Diabetes mellitus	D003920	17926234;17374705;22884980;19915388;20728233;17229939;91538;21671169;17373940;17448564;19410319;22936652;16306380;21158221;16159953;17130532;16735488;25189908;22423385;17130530;22069273;17130565;	2
p|SUB|R|201|H	3767	Diabetes mellitus	D003920	23434183;24018988;15531505;18924582;16670688;16339180;22855734;15448106;21352428;20220270;16731837;17065345;15448107;16609879;17213273;18548275;20466780;16087682;19656320;	2
p|SUB|A|55|V	7351	Diabetes mellitus	D003920	6642;19681913;14730379;12915397;18496642;9709950;9349606;20384434;24065674;23365654;21175267;21751002;24752406;75;22134120;19889414;15951317;	1
p|SUB|G|1057|D	8660	Diabetes mellitus	D003920	19332049;276596;15811564;24401133;11872698;12213887;16086274;11030756;22994406;12519871;16652127;12765968;229944;10525667;15127203;11473060;	2
p|SUB|A|45|T	3119	Diabetes mellitus	D003920	10808064;10334323;16409568;10905500;16026366;14694850;15592940;16357810;12639765;16773428;11755474;15047635;12861411;10230653;12200761;12951629;	2
p|SUB|V|16|A	2876	Diabetes mellitus	D003920	21181397;24819633;22167619;24119114;75;20598694;22858312;24685594;17142144;19752172;18057537;19834686;24529564;24933031;16324912;	0
p|SUB|Q|192|R	5444	Diabetes mellitus	D003920	25036896;24100645;21438666;11151764;9215303;22846213;14579940;16141008;15654230;1794925;11596674;12849920;18823627;17949258;11810302;21803130;18469206;25477710;18497471;24793345;22333293;	2
p|SUB|R|325|W	169026	Diabetes mellitus	D003920	25348609;20836749;23194113;18850084;19655390;18162509;21779873;22447136;23126564;21099260;22584884;21510814;18324385;18498634;21099294;	2
p|SUB|R|201|C	3767	Diabetes mellitus	D003920	15583126;22768671;22855734;16731837;24825091;16609879;15504982;22831748;15448107;16087682;23835339;17327377;15580558;	2
p|SUB|D|76|N	3651	Diabetes mellitus	D003920	11270685;5754;11022198;14694850;10545530;10720084;15277425;11914043;15754742;10545531;17592437;21569088;	0
p|SUB|I|27|L	6927	Diabetes mellitus	D003920	18777455;20690076;16046299;20172480;15031772;9621514;16752173;21224407;17033837;12773136;18498634;24933231;19490620;	2
p|SUB|S|447|X	4023	Diabetes mellitus	D003920	23089926;21193198;15608561;10342813;15049943;12876415;75;16813599;17394430;21499891;19447100;12655575;	2
p|SUB|L|7|P	4852	Diabetes mellitus	D003920	15926114;17984244;18043699;75;17516289;14747236;21746772;20691708;16705546;10852461;17268419;	1
p|SUB|A|98|V	6927	Diabetes mellitus	D003920	16046299;16186275;17440016;15660729;16046319;23616187;24933231;18777455;19490620;17033837;21224407;16367885;11023148;12675668;	2
p|SUB|L|72|M	51738	Diabetes mellitus	D003920	22441120;14514639;16793966;23321590;16954159;18848536;15820771;24132517;16759313;12974878;16483881;18249219;	2
p|SUB|K|469|E	3383	Diabetes mellitus	D003920	11132145;23922864;1132145;10902613;18942221;15736117;16759306;17089918;75;24612665;	2
p|SUB|S|20|G	3375	Diabetes mellitus	D003920	1717;16950544;75;11318791;11315828;11791616;11508277;12706321;8772735;	2
p|SUB|Y|111|H	9370	Diabetes mellitus	D003920	19359061;15239024;11029602;11571669;16358955;18680072;16028335;18776141;24404592;	2
p|SUB|I|105|V	2950	Diabetes mellitus	D003920	18430527;22858312;22377702;15927971;24685594;18413200;22652274;22330623;	1
p|SUB|A|54|T	2168	Diabetes mellitus	D003920	12899384;21288588;17292994;16718625;20202768;19288030;16919542;20329566;17684408;12209017;10480621;20484485;23468166;25388378;11423496;	2
p|SUB|R|121|W	5078	Diabetes mellitus	D003920	22296034;15509590;11723072;12200761;12604352;75;16423628;	2
p|SUB|L|162|V	5465	Diabetes mellitus	D003920	12835617;11119019;10855543;15608561;15677519;15735069;17129741;15199365;18726867;10828087;16285997;16297361;	2
p|SUB|D|299|G	7099	Diabetes mellitus	D003920	17332447;19135114;14693986;19395279;23163570;15632890;17130564;18818414;2190281;23275193;15258789;21628510;	1
p|SUB|S|1369|A	6833	Diabetes mellitus	D003920	22209866;9568693;17118480;10857971;19587354;21863614;19766903;18599530;17823772;21142918;	2
p|SUB|T|130|I	3119	Diabetes mellitus	D003920	20878384;25361053;16632067;24448600;15660729;15728204;16978381;12669197;	2
p|SUB|N|363|S	2908	Diabetes mellitus	D003920	16636127;22048965;12864802;11344238;25590217;12805402;20584071;	2
p|SUB|I|337|V	3767	Diabetes mellitus	D003920	17257;14514649;17257281;75;9032109;8897013;	2
p|SUB|G|40|S	2642	Diabetes mellitus	D003920	10510728;11961492;8931690;15931615;10090412;7589886;8879960;9028723;8858207;7773293;159316;9285210;	2
p|SUB|V|255|M	3172	Diabetes mellitus	D003920	21062274;10389854;20003313;16978381;20878384;15728204;	2
p|SUB|P|213|S	6402	Diabetes mellitus	D003920	75;22921892;12200076;22119815;12027924;2211981;	2
p|SUB|S|487|N	6927	Diabetes mellitus	D003920	17033837;21224407;19490620;9621514;12675668;20690076;24933231;11827432;	2
p|SUB|T|399|I	7099	Diabetes mellitus	D003920	18818414;21628510;15258789;19135114;19395279;17332447;17130564;2190281;14693986;	2
p|SUB|N|291|S	4023	Diabetes mellitus	D003920	12876415;11096142;9627528;11073182;9404225;17848837;9395789;17476032;16741292;	2
p|SUB|Q|27|E	154	Diabetes mellitus	D003920	15672110;18239290;20829805;11380082;17221209;12605574;11358945;11288039;12390345;	2
p|SUB|C|18|R	3651	Diabetes mellitus	D003920	5754;75;11022198;11914043;10545530;15754742;	2
p|SUB|G|971|R	3667	Diabetes mellitus	D003920	102556;15561966;11025561;11775217;8732707;18316360;8083355;	2
p|SUB|S|19|W	116519	Diabetes mellitus	D003920	18468520;20303129;24725463;1717;8789138;16781717;16917759;17197160;23065249;	1
p|SUB|S|892|G	3667	Diabetes mellitus	D003920	102556;75;8083355;11025561;16284438;	2
p|SUB|Q|59|L	3651	Diabetes mellitus	D003920	75;11022198;15754742;5754;10545531;	1
p|SUB|N|34|S	6690	Diabetes mellitus	D003920	18706099;12187509;24210198;75;12360464;17163998;16995576;15910626;	1
p|SUB|R|913|Q	6559	Diabetes mellitus	D003920	16505253;18263927;14578305;15915338;25401745;	2
p|SUB|R|89|C	3630	Diabetes mellitus	D003920	19952343;20034470;18162506;22957706;19900242;	2
p|SUB|R|272|H	6927	Diabetes mellitus	D003920	15114102;21648289;21823540;9796880;9313763;	2
p|SUB|G|20|R	6927	Diabetes mellitus	D003920	10588527;12107757;75;11439029;16930618;	2
p|SUB|L|10|P	7040	Diabetes mellitus	D003920	12500218;11992481;12675860;24710116;75;	1
p|SUB|G|299|R	2645	Diabetes mellitus	D003920	19551638;75;8932999;7758256;20458967;	2
p|SUB|R|197|H	3651	Diabetes mellitus	D003920	75;10545530;15754742;5754;11914043;	1
p|SUB|Q|62|R	8462	Diabetes mellitus	D003920	18593768;18199129;19122346;17130512;15774581;	2
p|SUB|Q|52|R	3767	Diabetes mellitus	D003920	24150202;16339180;15583126;16731837;16123353;	2
p|SUB|C|57|L	13356	Diabetes mellitus	D003920	16261419;10900159;16177100;3289991;	2
p|SUB|P|446|L	2646	Diabetes mellitus	D003920	21525158;22038520;75;18556336;	1
p|SUB|S|89|N	10911	Diabetes mellitus	D003920	22587369;15476949;12830381;18338983;	2
p|SUB|R|140|W	952	Diabetes mellitus	D003920	11289039;75;12242463;9754820;	2
p|SUB|S|311|C	1813	Diabetes mellitus	D003920	1620;16141008;24100645;20536507;11093282;	2
p|SUB|V|59|G	3767	Diabetes mellitus	D003920	16731837;15583126;19139106;16087682;	1
p|SUB|E|322|K	3767	Diabetes mellitus	D003920	22855734;15448107;21682153;17919178;	2
p|SUB|Q|223|R	3953	Diabetes mellitus	D003920	18490929;10490782;15997246;24957168;24549597;	1
p|SUB|R|272|C	6927	Diabetes mellitus	D003920	10333057;11719843;16562587;11270685;	1
p|SUB|H|295|R	5594	Diabetes mellitus	D003920	18835979;23047828;22147656;22382638;	2
p|SUB|L|55|M	5444	Diabetes mellitus	D003920	11596674;1794925;24100645;22846213;22333293;21803130;24793345;17949258;25477710;	2
p|SUB|R|16|G	129685	Diabetes mellitus	D003920	18334922;15672110;17221209;20829805;18239290;11358945;12390345;	2
p|SUB|Q|268|X	3172	Diabetes mellitus	D003920	9604881;10331424;10905494;10866048;9029679;	2
p|SUB|T|347|S	4018	Diabetes mellitus	D003920	8789138;15175360;18789138;75;	0
p|SUB|L|315|H	2645	Diabetes mellitus	D003920	22332836;2836;20337973;22493702;	1
p|SUB|R|620|W	26191	Diabetes mellitus	D003920	15734872;17130532;25505293;16614815;23193190;16242305;17334650;24773525;17000021;15504986;18292987;19188433;17452059;17259401;	2
p|SUB|S|326|C	4968	Diabetes mellitus	D003920	19514640;20606456;22652274;19486888;	2
p|SUB|E|197|G	5715	Diabetes mellitus	D003920	17516568;21728808;24648162;21439668;21813292;	2
p|SUB|A|513|P	3630	Diabetes mellitus	D003920	7796990;7673430;16603055;21612394;8641117;	2
p|SUB|H|611|R	7466	Diabetes mellitus	D003920	18060660;75;18568334;10679252;19258739;12707947;	2
p|SUB|H|46|Y	3767	Diabetes mellitus	D003920	17021801;75;16609879;17213273;	2
p|SUB|R|131|Q	6927	Diabetes mellitus	D003920	23607861;12442280;9287053;16223942;	2
p|SUB|T|612|M	10891	Diabetes mellitus	D003920	21294239;11793024;17479445;15912394;	2
p|SUB|G|188|E	4023	Diabetes mellitus	D003920	9404225;12876415;17848837;9627528;12655575;	2
p|SUB|R|230|C	11303	Diabetes mellitus	D003920	18003760;23273975;24214147;18220685;8220;	2
p|SUB|V|33|A	2645	Diabetes mellitus	D003920	18271687;22332836;2836;20337973;	2
p|SUB|E|227|K	3767	Diabetes mellitus	D003920	22471336;17021801;22701567;17490422;	2
p|SUB|R|192|H	3767	Diabetes mellitus	D003920	24018988;1620;22521316;17426099;	2
p|SUB|G|223|S	2645	Diabetes mellitus	D003920	21720051;22493702;75;21437567;	2
p|SUB|A|512|P	3667	Diabetes mellitus	D003920	102556;11025561;16284438;	2
p|SUB|E|40|K	2645	Diabetes mellitus	D003920	18271687;2836;22332836;20337973;	2
p|SUB|T|228|A	2645	Diabetes mellitus	D003920	75;19551638;20458967;	2
p|SUB|M|416|V	2997	Diabetes mellitus	D003920	12411100;9267990;9389424;12870167;	2
p|SUB|G|334|D	3767	Diabetes mellitus	D003920	75;23835339;17259376;	2
p|SUB|I|333|V	7466	Diabetes mellitus	D003920	12605098;12707947;24655325;5325;	2
p|SUB|L|225|P	6833	Diabetes mellitus	D003920	75;1319;17317760;	2
p|SUB|G|241|R	3383	Diabetes mellitus	D003920	75;16759306;14643123;	2
p|SUB|A|71|T	640	Diabetes mellitus	D003920	12655575;19667185;3224494;23224494;	2
p|SUB|V|66|M	627	Diabetes mellitus	D003920	17151862;20163778;23968401;	2
p|SUB|F|48|C	3630	Diabetes mellitus	D003920	19952343;20034470;18162506;	2
p|SUB|R|826|W	9451	Diabetes mellitus	D003920	19021632;24825091;18497752;75;	2
p|SUB|L|124|M	685	Diabetes mellitus	D003920	15936459;16683131;15793259;16869959;	2
p|SUB|R|51|Q	3630	Diabetes mellitus	D003920	15820771;14514639;12739020;	2
p|SUB|T|220|M	8462	Diabetes mellitus	D003920	17130512;15774581;19122346;	2
p|SUB|N|288|D	2710	Diabetes mellitus	D003920	14654354;465435;11243726;	2
p|SUB|T|174|M	183	Diabetes mellitus	D003920	11776100;17541127;8593944;10585308;9218178;21421655;	2
p|SUB|A|111|E	2739	Diabetes mellitus	D003920	23201419;23360186;6018;	2
p|SUB|A|347|S	8462	Diabetes mellitus	D003920	75;15774581;19122346;17130512;	2
p|SUB|T|715|P	6403	Diabetes mellitus	D003920	16014051;17598012;75;	2
p|SUB|S|383|X	2645	Diabetes mellitus	D003920	19551638;20458967;75;	2
p|SUB|P|197|H	4760	Diabetes mellitus	D003920	16026366;12639765;10905500;	2
p|SUB|T|21|M	10911	Diabetes mellitus	D003920	12830381;22587369;15476949;	2
p|SUB|T|168|A	2645	Diabetes mellitus	D003920	18382660;23155716;155716;	2
p|SUB|T|92|A	1734	Diabetes mellitus	D003920	20566590;20930717;15797963;16356084;25105294;	2
p|SUB|G|191|D	6927	Diabetes mellitus	D003920	9287053;9840451;10581189;	2
p|SUB|P|450|K	24306	Diabetes mellitus	D003920	8274152;75;3365247;	2
p|SUB|R|25|P	7040	Diabetes mellitus	D003920	17428349;12500218;11992481;	2
p|SUB|G|318|R	2645	Diabetes mellitus	D003920	20337973;22332836;2836;	2
p|SUB|T|789|A	7450	Diabetes mellitus	D003920	10760079;12381897;16320153;	2
p|SUB|R|482|W	4000	Diabetes mellitus	D003920	11344241;18364375;12832318;15531479;14510863;24002959;12669268;	2
p|SUB|E|265|K	2645	Diabetes mellitus	D003920	16173921;23295287;18322640;	2
p|SUB|Y|330|C	3767	Diabetes mellitus	D003920	15448107;15962003;22855734;16902404;15448106;	2
p|SUB|G|32|S	3630	Diabetes mellitus	D003920	19900242;20034470;19952343;	2
p|SUB|P|55|A	24192	Diabetes mellitus	D003920	10548745;11090996;75;	2
p|SUB|I|164|T	9370	Diabetes mellitus	D003920	16806559;12086969;19269196;12878598;	2
p|SUB|P|582|S	3091	Diabetes mellitus	D003920	19691832;22991450;16046581;	2
p|SUB|G|115|S	3172	Diabetes mellitus	D003920	10227563;75;15233628;	2
p|SUB|V|59|A	3767	Diabetes mellitus	D003920	19139106;22855734;23382304;	2
p|SUB|T|206|M	2645	Diabetes mellitus	D003920	16173921;2460;24606082;	2
p|SUB|Q|84|R	57761	Diabetes mellitus	D003920	19924153;19291425;18984671;25447894;19139803;	2
p|SUB|R|775|Q	3099	Diabetes mellitus	D003920	7883120;9794109;75;	2
p|SUB|H|241|P	9370	Diabetes mellitus	D003920	12086969;19269196;24404592;	2
p|SUB|G|120|K	8836	Diabetes mellitus	D003920	11527082;12086960;10334317;	2
p|SUB|P|467|L	5468	Diabetes mellitus	D003920	18713822;15855323;11916624;17227883;	2
p|SUB|P|115|Q	5468	Diabetes mellitus	D003920	11079814;10757637;11916624;11444435;	2
p|SUB|C|7|G	685	Diabetes mellitus	D003920	16869959;15793259;16683131;	2
p|SUB|C|42|R	3767	Diabetes mellitus	D003920	15784703;22831748;24018988;	2
p|SUB|R|72|P	7157	Diabetes mellitus	D003920	18678618;75;21283750;23269546;	2
p|SUB|L|647|V	8660	Diabetes mellitus	D003920	11473060;10525667;12519871;	2
p|SUB|G|54|D	4153	Diabetes mellitus	D003920	15472209;11968092;20522590;	2
p|SUB|G|84|R	3630	Diabetes mellitus	D003920	20034470;18162506;12878598;	2
p|SUB|A|24|D	3630	Diabetes mellitus	D003920	20034470;18162506;19952343;	2
p|SUB|G|574|S	6927	Diabetes mellitus	D003920	17116178;11938027;10690959;19228875;	1
p|SUB|S|100|A	3146	Diabetes mellitus	D003920	24957662;20463655;12676562;	2
p|SUB|G|460|W	118	Diabetes mellitus	D003920	19243623;17003363;15187197;	2
p|SUB|V|86|A	6833	Diabetes mellitus	D003920	17213273;22831748;19021632;	2
p|SUB|M|229|L	7350	Diabetes mellitus	D003920	11317671;19943796;	2
p|SUB|V|83|M	4521	Diabetes mellitus	D003920	23396182;15516784;	2
p|SUB|V|726|A	4210	Diabetes mellitus	D003920	19480334;25449140;	2
p|SUB|M|365|T	3594	Diabetes mellitus	D003920	75;12719941;	2
p|SUB|C|333|H	5465	Diabetes mellitus	D003920	23563593;16412273;	2
p|SUB|R|392|S	2645	Diabetes mellitus	D003920	22761713;18382660;	2
p|SUB|G|211|V	67473	Diabetes mellitus	D003920	1717;22242910;	2
p|SUB|R|279|Q	4318	Diabetes mellitus	D003920	21963461;19283512;	2
p|SUB|D|126|H	3172	Diabetes mellitus	D003920	11232004;12110948;	2
p|SUB|S|290|N	6403	Diabetes mellitus	D003920	16935700;16014051;	2
p|SUB|S|427|C	1375	Diabetes mellitus	D003920	19553926;23566841;	2
p|SUB|E|517|P	2572	Diabetes mellitus	D003920	18328264;15365614;	2
p|SUB|Q|214|R	3594	Diabetes mellitus	D003920	12719941;75;	2
p|SUB|E|260|D	6928	Diabetes mellitus	D003920	14583183;22051731;	2
p|SUB|I|110|T	2645	Diabetes mellitus	D003920	17192490;10588527;	2
p|SUB|G|261|E	2645	Diabetes mellitus	D003920	19358091;8168652;	1
p|SUB|G|296|R	6833	Diabetes mellitus	D003920	75;22562119;	2
p|SUB|E|41|X	6927	Diabetes mellitus	D003920	20690076;21224407;	2
p|SUB|R|292|S	133522	Diabetes mellitus	D003920	75;16759305;	2
p|SUB|G|76|V	N	Diabetes mellitus	D003920	22772755;75;	2
p|SUB|N|48|D	3767	Diabetes mellitus	D003920	17490422;17021801;	2
p|SUB|L|360|X	29184	Diabetes mellitus	D003920	15221799;75;	2
p|SUB|E|70|D	2645	Diabetes mellitus	D003920	22761713;18382660;	2
p|SUB|S|385|C	3767	Diabetes mellitus	D003920	75;8897013;	0
p|SUB|R|165|H	6928	Diabetes mellitus	D003920	25441779;22051731;	2
p|SUB|V|617|I	6927	Diabetes mellitus	D003920	48896;12488962;	2
p|SUB|L|30|D	N	Diabetes mellitus	D003920	18465311;75;	2
p|SUB|R|171|X	6927	Diabetes mellitus	D003920	12574234;20210571;12107757;14747304;	2
p|SUB|R|1675|G	1636	Diabetes mellitus	D003920	18328310;22345093;19820429;	2
p|SUB|R|399|Q	7515	Diabetes mellitus	D003920	23360319;25041504;19514640;	2
p|SUB|A|94|T	3667	Diabetes mellitus	D003920	11025561;102556;	2
p|SUB|P|7|L	2740	Diabetes mellitus	D003920	15364163;75;	2
p|SUB|E|70|K	2645	Diabetes mellitus	D003920	24578721;8325892;9078243;	2
p|SUB|V|393|I	386585	Diabetes mellitus	D003920	9449683;10331424;	2
p|SUB|R|257|X	326	Diabetes mellitus	D003920	12784192;11298085;	2
p|SUB|A|188|T	2645	Diabetes mellitus	D003920	8325892;8314448;	1
p|SUB|P|387|L	5770	Diabetes mellitus	D003920	15189365;15715684;11756316;571568;	2
p|SUB|I|720|V	7466	Diabetes mellitus	D003920	75;10679252;	2
p|SUB|E|469|K	3383	Diabetes mellitus	D003920	16978373;18505543;	2
p|SUB|R|127|W	3172	Diabetes mellitus	D003920	23551881;10389854;16223942;	2
p|SUB|F|479|L	4210	Diabetes mellitus	D003920	25449140;12765847;	2
p|SUB|L|270|V	3767	Diabetes mellitus	D003920	9032109;9867219;8897013;	2
p|SUB|M|224|L	6319	Diabetes mellitus	D003920	75;15662557;	2
p|SUB|E|148|Q	4210	Diabetes mellitus	D003920	25449140;75;	2
p|SUB|E|27|Q	154	Diabetes mellitus	D003920	12390345;21289629;	2
p|SUB|L|35|P	3630	Diabetes mellitus	D003920	20034470;18162506;	2
p|SUB|F|35|V	3767	Diabetes mellitus	D003920	16731836;15448106;	2
p|SUB|R|61|C	6580	Diabetes mellitus	D003920	19336679;23475568;24145224;	2
p|SUB|R|844|K	3099	Diabetes mellitus	D003920	21411499;7883123;	2
p|SUB|R|298|H	80142	Diabetes mellitus	D003920	17266179;17566096;75;19268562;	2
p|SUB|A|64|T	7350	Diabetes mellitus	D003920	18413200;22790465;	2
p|SUB|S|51|A	229317	Diabetes mellitus	D003920	15980866;19583950;	2
p|SUB|Y|344|H	29927	Diabetes mellitus	D003920	19934005;26085089;	2
p|SUB|R|579|A	21817	Diabetes mellitus	D003920	23717413;75;	2
p|SUB|S|148|W	6928	Diabetes mellitus	D003920	15181075;75;	2
p|SUB|A|268|V	5465	Diabetes mellitus	D003920	11119019;12835617;	2
p|SUB|P|477|A	5551	Diabetes mellitus	D003920	75;18198357;	2
p|SUB|Q|98|X	2645	Diabetes mellitus	D003920	75;21518409;	2
p|SUB|R|221|S	9370	Diabetes mellitus	D003920	19269196;12086969;	2
p|SUB|A|314|V	3099	Diabetes mellitus	D003920	7883120;9794109;	2
p|SUB|P|4503|A	25303	Diabetes mellitus	D003920	8185600;25152023;	2
p|SUB|I|296|L	3767	Diabetes mellitus	D003920	16731837;16123353;23835339;	2
p|SUB|S|2814|D	20191	Diabetes mellitus	D003920	75;23516528;	2
p|SUB|T|521|I	6927	Diabetes mellitus	D003920	12488962;48896;	2
p|SUB|R|77|C	101669765	Diabetes mellitus	D003920	11457670;15803111;	2
p|SUB|N|562|D	6403	Diabetes mellitus	D003920	16014051;16935700;	2
p|SUB|P|171|G	26291	Diabetes mellitus	D003920	23209571;232095;	2
p|SUB|E|1506|K	6833	Diabetes mellitus	D003920	20042013;21617188;	2
p|SUB|G|162|D	2645	Diabetes mellitus	D003920	22761713;18382660;	2
p|SUB|P|238|L	3594	Diabetes mellitus	D003920	12719941;75;	2
p|SUB|A|15|T	5054	Diabetes mellitus	D003920	12856128;17263760;	2
p|SUB|R|353|C	3099	Diabetes mellitus	D003920	7883120;9794109;	2
p|SUB|E|224|K	3651	Diabetes mellitus	D003920	14764823;75;	2
p|SUB|R|229|Q	6927	Diabetes mellitus	D003920	75;18513305;18823551;	2
p|SUB|I|182|V	3767	Diabetes mellitus	D003920	16123353;15718250;	2
p|SUB|P|512|A	3667	Diabetes mellitus	D003920	19716569;15561966;	2
p|SUB|A|31|P	3630	Diabetes mellitus	D003920	8063005;6860306;	2
p|SUB|M|330|R	21817	Diabetes mellitus	D003920	22394545;17939176;	2
p|SUB|R|160|G	5444	Diabetes mellitus	D003920	75;17334638;	2
p|SUB|R|46|Q	3630	Diabetes mellitus	D003920	20226046;18192540;202260;	2
p|SUB|P|87|L	3651	Diabetes mellitus	D003920	23320570;14988272;	2
p|SUB|R|219|K	19	Diabetes mellitus	D003920	18215356;19059534;	2
p|SUB|G|21|S	5087	Diabetes mellitus	D003920	18312624;16140554;11267683;	2
p|SUB|G|47|V	3630	Diabetes mellitus	D003920	19952343;20034470;	2
p|SUB|F|24|L	N	Diabetes mellitus	D003920	6339950;381941;	2
p|SUB|V|762|A	142	Diabetes mellitus	D003920	23040216;18054108;25041504;	2
p|SUB|F|11|R	6504	Diabetes mellitus	D003920	16936202;22277902;	2
p|SUB|C|15|N	3630	Diabetes mellitus	D003920	1842750;75;	2
p|SUB|R|109|C	1208	Diabetes mellitus	D003920	16189801;17266179;	2
p|SUB|M|694|I	4210	Diabetes mellitus	D003920	25449140;19480334;	2
p|SUB|L|164|P	3767	Diabetes mellitus	D003920	18335204;16609879;17213273;	2
p|SUB|D|819|H	8660	Diabetes mellitus	D003920	276596;12765968;	2
p|SUB|E|864|K	7466	Diabetes mellitus	D003920	18544103;17492394;	2
p|SUB|I|331|N	21817	Diabetes mellitus	D003920	22394545;17939176;	2
p|SUB|F|442|A	3099	Diabetes mellitus	D003920	18948178;20515643;15059968;15700135;2960133;9447955;22819688;	---
p|SUB|A|1369|S	6833	Diabetes mellitus	D003920	17342155;17903298;17259403;	2
p|SUB|R|482|Q	4000	Diabetes mellitus	D003920	10810087;18364375;19859838;19011997;	1
p|SUB|G|121|L	213	Diabetes mellitus	D003920	17261422;17954286;	2
p|SUB|T|196|A	6927	Diabetes mellitus	D003920	75;21170474;	2
p|SUB|T|79|M	2172	Diabetes mellitus	D003920	17266179;19744871;	1
p|SUB|G|32|R	3630	Diabetes mellitus	D003920	20034470;19952343;	2
p|SUB|A|328|V	3170	Diabetes mellitus	D003920	10672453;10868948;	2
p|SUB|P|55|S	6690	Diabetes mellitus	D003920	16995576;12360463;12360464;	2
p|SUB|R|287|Q	2053	Diabetes mellitus	D003920	18537101;15845398;	2
p|SUB|T|60|N	4049	Diabetes mellitus	D003920	20459604;16132956;15729581;	2
p|SUB|A|67|T	181	Diabetes mellitus	D003920	16130030;12629650;	2
p|SUB|G|378|R	3594	Diabetes mellitus	D003920	75;12719941;	2
p|SUB|C|395|R	51761	Diabetes mellitus	D003920	10971459;7145;	2
p|SUB|Y|108|C	3630	Diabetes mellitus	D003920	20034470;19952343;	2
p|SUB|V|985|M	3630	Diabetes mellitus	D003920	14694850;8900242;8458533;	2
p|SUB|G|64|D	67473	Diabetes mellitus	D003920	22242910;1717;	2
p|SUB|T|248|M	197	Diabetes mellitus	D003920	18316360;18337634;	2
p|SUB|L|262|V	55486	Diabetes mellitus	D003920	19185381;15729572;	2
p|SUB|G|200|L	28508	Diabetes mellitus	D003920	21080099;22572495;	2
p|SUB|R|263|C	6927	Diabetes mellitus	D003920	9287053;10581189;12574234;	2
p|SUB|L|44|F	685	Diabetes mellitus	D003920	15793259;16683131;16869959;	2
p|SUB|S|199|F	11925	Diabetes mellitus	D003920	11344245;11206403;18093211;17146417;18072012;	2
p|SUB|C|95|S	16334	Diabetes mellitus	D003920	22095234;17303807;	2
p|SUB|N|252|S	5551	Diabetes mellitus	D003920	75;18198357;	2
p|SUB|R|902|X	9451	Diabetes mellitus	D003920	24859506;24194294;	2
p|SUB|P|233|L	27202	Diabetes mellitus	D003920	24078164;22180093;	2
p|SUB|R|303|W	2645	Diabetes mellitus	D003920	16444761;22761713;	2
p|SUB|P|198|L	6648	Diabetes mellitus	D003920	22167619;15331559;	2
p|SUB|H|137|D	2645	Diabetes mellitus	D003920	18382660;22761713;	1
p|SUB|S|465|R	6928	Diabetes mellitus	D003920	12161522;75;	2
p|SUB|A|40|T	6649	Diabetes mellitus	D003920	75;15990193;	2
p|SUB|K|170|T	3767	Diabetes mellitus	D003920	16609879;17919178;	2
p|SUB|L|54|M	3290	Diabetes mellitus	D003920	11151764;18469206;	2
p|SUB|R|27|H	3767	Diabetes mellitus	D003920	1620;24018988;	2
p|SUB|R|43|P	2645	Diabetes mellitus	D003920	2460;24606082;	2
p|SUB|R|1587|K	19	Diabetes mellitus	D003920	18215356;19059534;	2
p|SUB|R|177|X	6928	Diabetes mellitus	D003920	10224045;12148114;11716293;	2
p|SUB|M|326|V	5295	Diabetes mellitus	D003920	14694850;75;	0
p|SUB|R|456|H	7466	Diabetes mellitus	D003920	19258739;12707947;10679252;	2
p|SUB|R|583|Q	6927	Diabetes mellitus	D003920	12832318;9112026;	2
p|SUB|D|206|Y	3172	Diabetes mellitus	D003920	15830177;21323639;	2
p|SUB|D|278|E	2645	Diabetes mellitus	D003920	75;21348868;	1
p|SUB|E|531|K	1375	Diabetes mellitus	D003920	23566841;	2
p|SUB|S|217|A	83497	Diabetes mellitus	D003920	17065532;	2
p|SUB|R|1131|W	3630	Diabetes mellitus	D003920	10443650;	2
p|SUB|G|227|D	3643	Diabetes mellitus	D003920	19688022;	2
p|SUB|Y|669|H	7466	Diabetes mellitus	D003920	7145;17517145;	2
p|SUB|R|447|P	2645	Diabetes mellitus	D003920	23890519;	2
p|SUB|R|684|X	9882	Diabetes mellitus	D003920	25043022;	2
p|SUB|V|368|I	1376	Diabetes mellitus	D003920	23566841;	2
p|SUB|E|28|X	50674	Diabetes mellitus	D003920	21378176;	2
p|SUB|C|141|R	N	Diabetes mellitus	D003920	23974923;	2
p|SUB|E|619|K	6927	Diabetes mellitus	D003920	9626139;	2
p|SUB|S|539|D	117019	Diabetes mellitus	D003920	10216953;	2
p|SUB|W|666|X	7466	Diabetes mellitus	D003920	19160074;	2
p|SUB|A|152|G	3651	Diabetes mellitus	D003920	23320570;	2
p|SUB|R|1379|L	6833	Diabetes mellitus	D003920	19095654;	2
p|SUB|P|633|H	19013	Diabetes mellitus	D003920	19422369;	2
p|SUB|R|1379|C	6833	Diabetes mellitus	D003920	19095654;	2
p|SUB|E|256|A	2645	Diabetes mellitus	D003920	8325892;	2
p|SUB|M|239|V	5664	Diabetes mellitus	D003920	10362543;	2
p|SUB|R|497|Q	3099	Diabetes mellitus	D003920	7883123;	2
p|SUB|E|40|D	2645	Diabetes mellitus	D003920	22761713;	2
p|SUB|N|231|S	2645	Diabetes mellitus	D003920	18399931;	2
p|SUB|S|219|G	10544	Diabetes mellitus	D003920	15921688;	2
p|SUB|K|173|Q	5167	Diabetes mellitus	D003920	21198320;	2
p|SUB|R|447|G	2645	Diabetes mellitus	D003920	22761713;	2
p|SUB|F|333|I	3767	Diabetes mellitus	D003920	15962003;16902404;15448106;	1
p|SUB|P|187|S	1728	Diabetes mellitus	D003920	10447260;	2
p|SUB|V|247|L	350	Diabetes mellitus	D003920	19878946;	2
p|SUB|V|197|I	6514	Diabetes mellitus	D003920	8027028;	2
p|SUB|W|902|R	3643	Diabetes mellitus	D003920	19688022;	2
p|SUB|K|179|R	3767	Diabetes mellitus	D003920	17728498;	2
p|SUB|V|133|M	6927	Diabetes mellitus	D003920	21170474;10754480;	2
p|SUB|M|71|V	2172	Diabetes mellitus	D003920	17266179;	2
p|SUB|S|100|B	3146	Diabetes mellitus	D003920	20463655;	2
p|SUB|G|551|D	1080	Diabetes mellitus	D003920	239527;23952705;	2
p|SUB|T|232|I	7827	Diabetes mellitus	D003920	18823551;	2
p|SUB|S|159|P	4760	Diabetes mellitus	D003920	17440689;	2
p|SUB|S|157|P	22926	Diabetes mellitus	D003920	16505252;	2
p|SUB|P|618|A	11093	Diabetes mellitus	D003920	23733198;	2
p|SUB|K|68|T	58158	Diabetes mellitus	D003920	11078465;	2
p|SUB|D|10|W	3630	Diabetes mellitus	D003920	15868529;	2
p|SUB|T|400|K	64241	Diabetes mellitus	D003920	25804128;	2
p|SUB|R|334|W	N	Diabetes mellitus	D003920	19669005;	2
p|SUB|R|334|X	7852	Diabetes mellitus	D003920	19476565;	2
p|SUB|S|422|D	20393	Diabetes mellitus	D003920	16301823;	2
p|SUB|M|2|X	3630	Diabetes mellitus	D003920	6363437;	2
p|SUB|L|135|P	50674	Diabetes mellitus	D003920	21378176;17919176;	2
p|SUB|D|140|Y	5465	Diabetes mellitus	D003920	11355020;	2
p|SUB|Q|248|H	1760	Diabetes mellitus	D003920	23680252;	2
p|SUB|G|198|C	100753817	Diabetes mellitus	D003920	8922354;892235;	2
p|SUB|C|04|P	9771	Diabetes mellitus	D003920	18307454;	2
p|SUB|R|112|C	9370	Diabetes mellitus	D003920	12086969;12878598;24404592;	2
p|SUB|R|131|W	6927	Diabetes mellitus	D003920	12574234;9075818;	2
p|SUB|E|123|X	50674	Diabetes mellitus	D003920	21490072;	2
p|SUB|S|29|C	4760	Diabetes mellitus	D003920	16026366;	2
p|SUB|G|24|P	3375	Diabetes mellitus	D003920	24218607;	2
p|SUB|R|908|F	9451	Diabetes mellitus	D003920	15384883;	2
p|SUB|P|442|A	2997	Diabetes mellitus	D003920	9267990;	2
p|SUB|P|918|W	3643	Diabetes mellitus	D003920	19688022;	2
p|SUB|Y|16|A	15111	Diabetes mellitus	D003920	12086942;	2
p|SUB|R|10|T	7827	Diabetes mellitus	D003920	18823551;	2
p|SUB|R|29|Q	8462	Diabetes mellitus	D003920	19122346;	2
p|SUB|V|333|D	6890	Diabetes mellitus	D003920	9129974;	2
p|SUB|A|100|K	N	Diabetes mellitus	D003920	17848626;	2
p|SUB|Q|473|X	6927	Diabetes mellitus	D003920	21224407;	2
p|SUB|L|107|P	23411	Diabetes mellitus	D003920	23473037;	2
p|SUB|G|1262570|X	3630	Diabetes mellitus	D003920	10820647;	2
p|SUB|N|204|D	2645	Diabetes mellitus	D003920	22493702;	1
p|SUB|F|426|X	6927	Diabetes mellitus	D003920	21683639;	2
p|SUB|D|126|Y	3172	Diabetes mellitus	D003920	12110948;	2
p|SUB|I|1115|T	3630	Diabetes mellitus	D003920	10443650;	2
p|SUB|E|178|G	3651	Diabetes mellitus	D003920	20009086;	2
p|SUB|F|150|Y	2645	Diabetes mellitus	D003920	22761713;	2
p|SUB|E|276|D	3172	Diabetes mellitus	D003920	15830177;	2
p|SUB|H|344|Y	53421	Diabetes mellitus	D003920	19934005;	2
p|SUB|T|273|E	2571	Diabetes mellitus	D003920	12021103;	2
p|SUB|V|140|I	64902	Diabetes mellitus	D003920	24834905;	2
p|SUB|R|245|I	6927	Diabetes mellitus	D003920	21224407;	2
p|SUB|V|412|L	7466	Diabetes mellitus	D003920	15234338;	2
p|SUB|H|324|Q	23395	Diabetes mellitus	D003920	15919814;19847392;	2
p|SUB|K|140|E	103988	Diabetes mellitus	D003920	21921030;	2
p|SUB|L|276|M	17717	Diabetes mellitus	D003920	15692809;	2
p|SUB|L|260|P	2740	Diabetes mellitus	D003920	15364163;	2
p|SUB|G|63|R	5294	Diabetes mellitus	D003920	24725463;	2
p|SUB|Y|14|F	25404	Diabetes mellitus	D003920	25196431;	2
p|SUB|I|110|N	2645	Diabetes mellitus	D003920	22493702;	2
p|SUB|R|411|G	8471	Diabetes mellitus	D003920	9726601;	2
p|SUB|F|220|L	1803	Diabetes mellitus	D003920	20160157;	2
p|SUB|E|208|K	6833	Diabetes mellitus	D003920	20810569;	2
p|SUB|D|94|N	26060	Diabetes mellitus	D003920	26073777;	2
p|SUB|P|334|A	4760	Diabetes mellitus	D003920	10230653;	2
p|SUB|R|261|Q	49	Diabetes mellitus	D003920	18640486;	2
p|SUB|G|77|R	14571	Diabetes mellitus	D003920	11822825;	2
p|SUB|N|466|D	868	Diabetes mellitus	D003920	18201552;	2
p|SUB|G|232|S	3643	Diabetes mellitus	D003920	19688022;	2
p|SUB|R|203|H	6927	Diabetes mellitus	D003920	10588527;	2
p|SUB|R|92|C	1208	Diabetes mellitus	D003920	23204298;	2
p|SUB|A|147|T	257	Diabetes mellitus	D003920	202169;20216989;	2
p|SUB|F|272|L	3110	Diabetes mellitus	D003920	23562494;	2
p|SUB|W|88|A	12519	Diabetes mellitus	D003920	11860706;	2
p|SUB|I|118|V	1576	Diabetes mellitus	D003920	17912464;	2
p|SUB|H|558|R	6331	Diabetes mellitus	D003920	20004937;	2
p|SUB|L|327|F	7827	Diabetes mellitus	D003920	18823551;	2
p|SUB|L|327|M	20851	Diabetes mellitus	D003920	22789848;	2
p|SUB|M|299|L	7350	Diabetes mellitus	D003920	22790465;	2
p|SUB|Q|108|H	489	Diabetes mellitus	D003920	10525666;	2
p|SUB|D|358|A	3570	Diabetes mellitus	D003920	15562008;17898129;15561970;	2
p|SUB|H|155|Y	5027	Diabetes mellitus	D003920	24934217;	2
p|SUB|G|150|L	N	Diabetes mellitus	D003920	17261422;15186500;	2
p|SUB|R|1182|Q	6833	Diabetes mellitus	D003920	22451668;	2
p|SUB|D|19|H	64241	Diabetes mellitus	D003920	25804128;	2
p|SUB|G|320|D	1375	Diabetes mellitus	D003920	23566841;	2
p|SUB|F|388|L	5468	Diabetes mellitus	D003920	17227883;	2
p|SUB|M|1289|T	6833	Diabetes mellitus	D003920	19095654;	2
p|SUB|S|210|R	3643	Diabetes mellitus	D003920	19688022;	2
p|SUB|V|503|G	7466	Diabetes mellitus	D003920	15234338;	2
p|SUB|N|17|H	N	Diabetes mellitus	D003920	11413090;	2
p|SUB|A|385|V	3172	Diabetes mellitus	D003920	16946562;	2
p|SUB|P|90|G	N	Diabetes mellitus	D003920	20554020;	2
p|SUB|G|44|S	2645	Diabetes mellitus	D003920	11692182;	2
p|SUB|R|315|H	27035	Diabetes mellitus	D003920	19415232;	2
p|SUB|Y|715|P	6403	Diabetes mellitus	D003920	16935700;	2
p|SUB|G|258|D	2645	Diabetes mellitus	D003920	16444761;	2
p|SUB|E|235|G	6927	Diabetes mellitus	D003920	21170474;	2
p|SUB|C|182|S	2688	Diabetes mellitus	D003920	15066219;	2
p|SUB|G|258|R	2645	Diabetes mellitus	D003920	22493702;	2
p|SUB|R|327|H	2645	Diabetes mellitus	D003920	18811724;	1
p|SUB|H|171|N	3643	Diabetes mellitus	D003920	19688022;	2
p|SUB|T|44|R	10135	Diabetes mellitus	D003920	18270432;	2
p|SUB|L|19|R	6514	Diabetes mellitus	D003920	22831748;	2
p|SUB|M|14|L	2740	Diabetes mellitus	D003920	17292977;	2
p|SUB|T|801|R	64132	Diabetes mellitus	D003920	17003309;	2
p|SUB|R|370|S	6833	Diabetes mellitus	D003920	18390792;	2
p|SUB|Q|3817|X	3630	Diabetes mellitus	D003920	18038714;	2
p|SUB|V|1393|I	140803	Diabetes mellitus	D003920	19149903;	2
p|SUB|S|118|L	3767	Diabetes mellitus	D003920	22512215;	2
p|SUB|P|112|L	6927	Diabetes mellitus	D003920	12107757;21518407;12574234;	2
p|SUB|R|129|L	100616102	Diabetes mellitus	D003920	25772105;	2
p|SUB|R|1183|W	6833	Diabetes mellitus	D003920	20092027;	2
p|SUB|K|120|E	28881	Diabetes mellitus	D003920	6123395;	2
p|SUB|I|191|V	80834	Diabetes mellitus	D003920	20943793;	2
p|SUB|D|280|N	N	Diabetes mellitus	D003920	9215669;	2
p|SUB|R|668|Q	4318	Diabetes mellitus	D003920	19283512;	2
p|SUB|T|90|P	14571	Diabetes mellitus	D003920	11822825;	2
p|SUB|D|130|N	22796	Diabetes mellitus	D003920	21178985;	2
p|SUB|E|322|A	3767	Diabetes mellitus	D003920	22308870;	2
p|SUB|L|12|H	6927	Diabetes mellitus	D003920	10581189;11439029;9287053;	2
p|SUB|D|28|K	129685	Diabetes mellitus	D003920	16820793;	2
p|SUB|I|60|G	6833	Diabetes mellitus	D003920	19139106;	2
p|SUB|E|174|A	2688	Diabetes mellitus	D003920	15066219;	2
p|SUB|R|981|Y	3630	Diabetes mellitus	D003920	2002058;	2
p|SUB|R|145|P	N	Diabetes mellitus	D003920	9163848;	2
p|SUB|P|448|H	81668	Diabetes mellitus	D003920	2521554;	2
p|SUB|M|680|I	4210	Diabetes mellitus	D003920	25449140;	2
p|SUB|K|837|R	171136	Diabetes mellitus	D003920	18201552;	2
p|SUB|P|224|S	6927	Diabetes mellitus	D003920	15031772;	2
p|SUB|S|74|L	10891	Diabetes mellitus	D003920	11793024;	2
p|SUB|S|476|A	4540	Diabetes mellitus	D003920	22780954;	2
p|SUB|R|159|Q	6927	Diabetes mellitus	D003920	10754480;23548576;	2
p|SUB|D|1171|N	6239	Diabetes mellitus	D003920	25027322;	1
p|SUB|T|1187|A	63892	Diabetes mellitus	D003920	21602532;	2
p|SUB|A|157|T	8660	Diabetes mellitus	D003920	11473060;	2
p|SUB|S|66|A	3651	Diabetes mellitus	D003920	15001545;	2
p|SUB|V|279|I	133522	Diabetes mellitus	D003920	15863669;	2
p|SUB|L|134|P	2645	Diabetes mellitus	D003920	21688019;	2
p|SUB|T|608|R	3667	Diabetes mellitus	D003920	12679424;	2
p|SUB|I|314|F	3172	Diabetes mellitus	D003920	15830177;	2
p|SUB|A|23|T	6356	Diabetes mellitus	D003920	20536507;	2
p|SUB|M|72|T	5176	Diabetes mellitus	D003920	12837042;17658465;	2
p|SUB|G|117|L	N	Diabetes mellitus	D003920	17261422;	2
p|SUB|L|30|M	3630	Diabetes mellitus	D003920	20007936;	2
p|SUB|C|241|G	6927	Diabetes mellitus	D003920	9867222;	2
p|SUB|L|30|Q	3630	Diabetes mellitus	D003920	23107109;	2
p|SUB|R|55|C	3630	Diabetes mellitus	D003920	18192540;20007936;	2
p|SUB|V|34|L	N	Diabetes mellitus	D003920	11391716;10629595;	2
p|SUB|K|22|R	23939	Diabetes mellitus	D003920	18467627;	2
p|SUB|P|450|I	25642	Diabetes mellitus	D003920	1575780;8111071;	2
p|SUB|D|797|Y	7466	Diabetes mellitus	D003920	21538838;	2
p|SUB|P|367|L	3767	Diabetes mellitus	D003920	17635943;	2
p|SUB|L|26|V	6690	Diabetes mellitus	D003920	18706099;	2
p|SUB|D|212|Y	6833	Diabetes mellitus	D003920	22831748;	2
p|SUB|R|1380|C	6833	Diabetes mellitus	D003920	18025464;	2
p|SUB|R|208|K	208	Diabetes mellitus	D003920	17327441;	2
p|SUB|R|182|C	4854	Diabetes mellitus	D003920	21345538;	2
p|SUB|L|34|F	8471	Diabetes mellitus	D003920	9726601;	2
p|SUB|V|1086|E	3643	Diabetes mellitus	D003920	19688022;	2
p|SUB|L|34|V	11132	Diabetes mellitus	D003920	11481585;	2
p|SUB|E|496|A	5027	Diabetes mellitus	D003920	24934217;	2
p|SUB|E|117|K	4868	Diabetes mellitus	D003920	12631336;	2
p|SUB|V|124|I	4544	Diabetes mellitus	D003920	20200315;	2
p|SUB|V|324|M	6833	Diabetes mellitus	D003920	20810569;	2
p|SUB|R|331|X	3643	Diabetes mellitus	D003920	20339196;	2
p|SUB|G|415|R	6927	Diabetes mellitus	D003920	10333057;	2
p|SUB|E|359|K	3766	Diabetes mellitus	D003920	12401729;	2
p|SUB|G|52|A	N	Diabetes mellitus	D003920	10690959;	2
p|SUB|Q|142|H	3099	Diabetes mellitus	D003920	7883123;9794109;8721778;	2
p|SUB|C|96|S	3630	Diabetes mellitus	D003920	18162506;	2
p|SUB|Y|11|H	9370	Diabetes mellitus	D003920	15239024;	2
p|SUB|P|574|R	730249	Diabetes mellitus	D003920	19283512;	2
p|SUB|A|90|V	6833	Diabetes mellitus	D003920	17635943;	2
p|SUB|I|453|V	3630	Diabetes mellitus	D003920	23247789;	2
p|SUB|L|213|P	6833	Diabetes mellitus	D003920	22978060;	2
p|SUB|Q|CODON192|R	5444	Diabetes mellitus	D003920	11409295;	2
p|SUB|C|96|R	3630	Diabetes mellitus	D003920	22957706;	2
p|SUB|V|383|I	6517	Diabetes mellitus	D003920	1756912;1397719;	2
p|SUB|V|174|A	10599	Diabetes mellitus	D003920	21178985;	2
p|SUB|I|225|N	4023	Diabetes mellitus	D003920	19447100;	2
p|SUB|R|83|K	9475	Diabetes mellitus	D003920	20961215;	2
p|SUB|N|656|K	3953	Diabetes mellitus	D003920	18439701;	2
p|SUB|G|130|L	10747	Diabetes mellitus	D003920	22357179;	2
p|SUB|D|673|N	6833	Diabetes mellitus	D003920	9568693;	2
p|SUB|F|13|A	58812	Diabetes mellitus	D003920	23874984;	2
p|SUB|Y|239|C	64122	Diabetes mellitus	D003920	21288167;	2
p|SUB|P|339|A	50943	Diabetes mellitus	D003920	18931102;	2
p|SUB|A|207|V	2695	Diabetes mellitus	D003920	9794107;	2
p|SUB|R|365|H	3767	Diabetes mellitus	D003920	18556340;	2
p|SUB|K|6|T	4159	Diabetes mellitus	D003920	12161058;	2
p|SUB|L|804|P	7466	Diabetes mellitus	D003920	23338790;	2
p|SUB|I|385|T	6517	Diabetes mellitus	D003920	1397719;	2
p|SUB|D|211|N	7466	Diabetes mellitus	D003920	22781099;	2
p|SUB|Y|144|C	3931	Diabetes mellitus	D003920	8820100;	2
p|SUB|S|400|N	7099	Diabetes mellitus	D003920	17130564;	2
p|SUB|I|148|M	80339	Diabetes mellitus	D003920	22724004;	2
p|SUB|G|31|X	6927	Diabetes mellitus	D003920	21224407;	2
p|SUB|C|166|Y	3767	Diabetes mellitus	D003920	19169493;	2
p|SUB|C|166|F	3767	Diabetes mellitus	D003920	16670688;	2
p|SUB|M|209|T	3667	Diabetes mellitus	D003920	8739921;	2
p|SUB|R|537|T	6927	Diabetes mellitus	D003920	9626139;	2
p|SUB|A|9|V	7422	Diabetes mellitus	D003920	18413200;	2
p|SUB|E|400|K	10019	Diabetes mellitus	D003920	24725463;	2
p|SUB|R|253|W	1113	Diabetes mellitus	D003920	15956083;	2
p|SUB|N|1303|K	1760	Diabetes mellitus	D003920	10342535;11085186;	2
p|SUB|S|171|T	50674	Diabetes mellitus	D003920	18093211;	2
p|SUB|S|165|P	155	Diabetes mellitus	D003920	23640967;	2
p|SUB|R|453|Q	9563	Diabetes mellitus	D003920	21869537;	2
p|SUB|I|172|N	5544	Diabetes mellitus	D003920	14715880;	2
p|SUB|P|145|A	22926	Diabetes mellitus	D003920	16505252;	2
p|SUB|L|148|F	3099	Diabetes mellitus	D003920	7883123;	2
p|SUB|I|172|S	3643	Diabetes mellitus	D003920	19688022;	2
p|SUB|K|173|R	183	Diabetes mellitus	D003920	19243623;	2
p|SUB|A|43|T	596	Diabetes mellitus	D003920	11704806;	2
p|SUB|H|46|L	3767	Diabetes mellitus	D003920	17982434;	2
p|SUB|Y|1334;1334|C	3643	Diabetes mellitus	D003920	7657032;	2
p|SUB|S|809|F	3667	Diabetes mellitus	D003920	8739921;	2
p|SUB|A|539|T	730249	Diabetes mellitus	D003920	19685167;85167;	2
p|SUB|L|125|F	67473	Diabetes mellitus	D003920	22242910;	2
p|SUB|V|200|A	2645	Diabetes mellitus	D003920	22493702;	2
p|SUB|R|48|Q	4000	Diabetes mellitus	D003920	19859838;	2
p|SUB|H|215|R	4864	Diabetes mellitus	D003920	23153210;	2
p|SUB|Q|71|H	2997	Diabetes mellitus	D003920	9389424;	2
p|SUB|V|1330|A	4041	Diabetes mellitus	D003920	11793484;	2
p|SUB|S|608|L	4843	Diabetes mellitus	D003920	11397889;	2
p|SUB|A|269|P	6927	Diabetes mellitus	D003920	21224407;	2
p|SUB|Q|485|R	6833	Diabetes mellitus	D003920	98959;21989597;	2
p|SUB|D|416|E	1628	Diabetes mellitus	D003920	15820770;	2
p|SUB|P|207|L	4023	Diabetes mellitus	D003920	9627528;17848837;	2
p|SUB|D|424|V	6833	Diabetes mellitus	D003920	24468609;	2
p|SUB|Q|485|H	6833	Diabetes mellitus	D003920	21049026;	2
p|SUB|P|448|R	3784	Diabetes mellitus	D003920	22479571;	2
p|SUB|G|114|E	3170	Diabetes mellitus	D003920	11043867;	2
p|SUB|I|35|S	129685	Diabetes mellitus	D003920	1897927;	2
p|SUB|S|33|Y	84353	Diabetes mellitus	D003920	16943306;	2
p|SUB|T|112|M	4160	Diabetes mellitus	D003920	10078568;	2
p|SUB|R|127|Y	100616102	Diabetes mellitus	D003920	25772105;	2
p|SUB|R|1467|H	9826	Diabetes mellitus	D003920	17287471;21210224;	2
p|SUB|T|256|S	197	Diabetes mellitus	D003920	18337634;	2
p|SUB|F|132|V	6833	Diabetes mellitus	D003920	19021632;	2
p|SUB|A|256|G	1113	Diabetes mellitus	D003920	15956083;	2
p|SUB|N|44|K	51094	Diabetes mellitus	D003920	15277397;	2
p|SUB|V|102|I	7352	Diabetes mellitus	D003920	9769326;	2
p|SUB|C|206|R	4854	Diabetes mellitus	D003920	21345538;	2
p|SUB|L|270|F	7827	Diabetes mellitus	D003920	18823551;	2
p|SUB|N|247|S	948	Diabetes mellitus	D003920	10952461;15671915;	2
p|SUB|Q|495|X	6927	Diabetes mellitus	D003920	21224407;23616187;	2
p|SUB|R|133|L	4000	Diabetes mellitus	D003920	12629077;	2
p|SUB|A|119|D	2645	Diabetes mellitus	D003920	10588527;	2
p|SUB|R|133|W	5078	Diabetes mellitus	D003920	19228875;15509590;	2
p|SUB|V|549|M	116519	Diabetes mellitus	D003920	24725463;	2
p|SUB|F|206|L	6402	Diabetes mellitus	D003920	11064106;	2
p|SUB|K|414|E	2645	Diabetes mellitus	D003920	8325892;	2
p|SUB|K|414|A	2645	Diabetes mellitus	D003920	8325892;	2
p|SUB|Q|10|R	3375	Diabetes mellitus	D003920	12679865;	2
p|SUB|V|17|I	5054	Diabetes mellitus	D003920	12856128;	2
p|SUB|I|436|N	2645	Diabetes mellitus	D003920	22493702;	2
p|SUB|T|61|R	171337	Diabetes mellitus	D003920	12196513;	2
p|SUB|T|910|M	3643	Diabetes mellitus	D003920	22972224;	2
p|SUB|G|15|R	5443	Diabetes mellitus	D003920	22643178;	2
p|SUB|S|36|F	6928	Diabetes mellitus	D003920	15660195;	2
p|SUB|P|13|K	25139	Diabetes mellitus	D003920	23845075;21608432;	2
p|SUB|M|287|T	57412	Diabetes mellitus	D003920	23093101;	2
p|SUB|Y|989|C	9451	Diabetes mellitus	D003920	24859506;	2
p|SUB|L|68|M	3630	Diabetes mellitus	D003920	18162506;	2
p|SUB|Y|401|X	1356	Diabetes mellitus	D003920	18200628;	2
p|SUB|A|CODON54|T	2169	Diabetes mellitus	D003920	9589253;	2
p|SUB|R|2447|X	2312	Diabetes mellitus	D003920	24367652;	2
p|SUB|T|431|N	9475	Diabetes mellitus	D003920	20961215;	2
p|SUB|S|307|C	101669765	Diabetes mellitus	D003920	11457670;	2
p|SUB|R|54|X	6927	Diabetes mellitus	D003920	12547858;	2
p|SUB|L|60|R	4544	Diabetes mellitus	D003920	20200315;	2
p|SUB|R|274|H	208	Diabetes mellitus	D003920	22031698;	2
p|SUB|K|656|N	3953	Diabetes mellitus	D003920	24549597;18632178;	2
p|SUB|Y|356|C	6833	Diabetes mellitus	D003920	18346985;	2
p|SUB|V|182|L	2645	Diabetes mellitus	D003920	18322640;	2
p|SUB|A|946|T	64135	Diabetes mellitus	D003920	9841;19841890;	1
p|SUB|A|64|V	4535	Diabetes mellitus	D003920	16060290;	0
p|SUB|R|337|Q	50943	Diabetes mellitus	D003920	18931102;	2
p|SUB|R|262|W	10019	Diabetes mellitus	D003920	20546165;	2
p|SUB|D|352|H	3767	Diabetes mellitus	D003920	22308870;	2
p|SUB|F|351|L	4023	Diabetes mellitus	D003920	9404225;	2
p|SUB|S|360|X	2645	Diabetes mellitus	D003920	9049484;	2
p|SUB|A|276|D	6927	Diabetes mellitus	D003920	12574234;	2
p|SUB|Y|103|C	3630	Diabetes mellitus	D003920	18162506;	2
p|SUB|W|316|S	350	Diabetes mellitus	D003920	19878946;	2
p|SUB|S|148|L	6928	Diabetes mellitus	D003920	18249217;17116179;	2
p|SUB|I|167|L	3767	Diabetes mellitus	D003920	17652641;	2
p|SUB|L|162|P	6927	Diabetes mellitus	D003920	21224407;	2
p|SUB|Y|81|H	7040	Diabetes mellitus	D003920	17428349;	2
p|SUB|M|613|V	3667	Diabetes mellitus	D003920	16284438;	2
p|SUB|W|283|S	1356	Diabetes mellitus	D003920	17013908;	2
p|SUB|K|205|Q	6927	Diabetes mellitus	D003920	9287053;	2
p|SUB|A|322|N	4760	Diabetes mellitus	D003920	18811724;	2
p|SUB|C|109|F	3630	Diabetes mellitus	D003920	22957706;	2
p|SUB|A|16|V	6648	Diabetes mellitus	D003920	19628492;12360463;18653258;22330623;	2
p|SUB|A|80|P	1071	Diabetes mellitus	D003920	12663600;	2
p|SUB|G|120|R	2688	Diabetes mellitus	D003920	15066219;	2
p|SUB|G|167|R	50674	Diabetes mellitus	D003920	11206403;18072012;	2
p|SUB|R|321|H	6927	Diabetes mellitus	D003920	16409568;	2
p|SUB|I|26|P	3375	Diabetes mellitus	D003920	24218607;	2
p|SUB|P|22|R	5465	Diabetes mellitus	D003920	11355020;	2
p|SUB|L|1051|V	23178	Diabetes mellitus	D003920	22065581;	2
p|SUB|S|128|R	6401	Diabetes mellitus	D003920	17578587;15013273;15833936;	2
p|SUB|M|89|V	54414	Diabetes mellitus	D003920	21615338;	2
p|SUB|M|647|V	1376	Diabetes mellitus	D003920	23566841;	2
p|SUB|G|818|R	3667	Diabetes mellitus	D003920	8083355;	2
p|SUB|E|292|G	3767	Diabetes mellitus	D003920	17021801;	2
p|SUB|R|674|C	489	Diabetes mellitus	D003920	10525666;	2
p|SUB|S|124|F	8462	Diabetes mellitus	D003920	19122346;	2
p|SUB|Q|310|X	3670	Diabetes mellitus	D003920	10969846;	2
p|SUB|A|464|G	6097	Diabetes mellitus	D003920	12855222;	2
p|SUB|A|776|T	1158	Diabetes mellitus	D003920	7954032;	2
p|SUB|R|143|X	7352	Diabetes mellitus	D003920	9769326;	2
p|SUB|H|264|R	1760	Diabetes mellitus	D003920	11243726;	2
p|SUB|W|658|S	9451	Diabetes mellitus	D003920	24168455;	2
p|SUB|R|147|W	335	Diabetes mellitus	D003920	18823627;	2
p|SUB|G|388|R	2264	Diabetes mellitus	D003920	23747250;	2
p|SUB|M|31|T	6441	Diabetes mellitus	D003920	23577114;	2
p|SUB|N|1245|D	6833	Diabetes mellitus	D003920	21989597;98959;	2
p|SUB|M|31|V	8923209	Diabetes mellitus	D003920	12035616;	2
p|SUB|W|648|X	7466	Diabetes mellitus	D003920	21564155;	2
p|SUB|A|15|G	5443	Diabetes mellitus	D003920	22643178;	2
p|SUB|R|353|Q	5091	Diabetes mellitus	D003920	15081566;	2
p|SUB|D|9|N	4023	Diabetes mellitus	D003920	12876415;	2
p|SUB|I|62|M	155	Diabetes mellitus	D003920	16444766;	2
p|SUB|D|50|W	3630	Diabetes mellitus	D003920	9715237;	2
p|SUB|R|281|I	1028	Diabetes mellitus	D003920	25057881;	2
p|SUB|G|780|S	7466	Diabetes mellitus	D003920	21538838;	2
p|SUB|K|121|A	5167	Diabetes mellitus	D003920	20428609;	2
p|SUB|A|125|S	64131	Diabetes mellitus	D003920	17003309;	2
p|SUB|Q|90|L	N	Diabetes mellitus	D003920	15820771;	2
p|SUB|P|369|S	4210	Diabetes mellitus	D003920	25449140;	2
p|SUB|I|81|V	4159	Diabetes mellitus	D003920	12161058;	2
p|SUB|L|1074|F	7486	Diabetes mellitus	D003920	20855428;	2
p|SUB|E|177|K	2645	Diabetes mellitus	D003920	8325892;	2
p|SUB|G|146|A	3630	Diabetes mellitus	D003920	16564598;	2
p|SUB|Q|360|H	337	Diabetes mellitus	D003920	16770585;	2
p|SUB|R|323|H	3172	Diabetes mellitus	D003920	10768098;	2
p|SUB|R|210|C	3767	Diabetes mellitus	D003920	23835339;	2
p|SUB|W|539|X	7466	Diabetes mellitus	D003920	21564155;	2
p|SUB|W|113|X	129685	Diabetes mellitus	D003920	11692182;	2
p|SUB|Q|215|X	7827	Diabetes mellitus	D003920	18823551;	2
p|SUB|S|103|G	2695	Diabetes mellitus	D003920	17624916;	2
p|SUB|A|627|E	1375	Diabetes mellitus	D003920	23566841;	2
p|SUB|R|231|H	4544	Diabetes mellitus	D003920	20200315;	0
p|SUB|Y|81|X	10560	Diabetes mellitus	D003920	23289844;	2
p|SUB|R|164|W	5078	Diabetes mellitus	D003920	17426099;	2
p|SUB|R|50|Q	3767	Diabetes mellitus	D003920	21352428;16609879;	2
p|SUB|C|224|S	11651	Diabetes mellitus	D003920	15632167;	2
p|SUB|R|50|G	3767	Diabetes mellitus	D003920	17635943;	2
p|SUB|I|471|V	9945	Diabetes mellitus	D003920	14764791;	2
p|SUB|L|184|V	5105	Diabetes mellitus	D003920	19070910;	2
p|SUB|P|1199|L	6833	Diabetes mellitus	D003920	22842804;	2
p|SUB|G|117|S	2645	Diabetes mellitus	D003920	19169489;	2
p|SUB|G|>2000|L	1760	Diabetes mellitus	D003920	24164584;	2
p|SUB|R|1788|W	109676	Diabetes mellitus	D003920	20234002;	2
p|SUB|H|116|Q	N	Diabetes mellitus	D003920	3395624;	2
p|SUB|P|379|A	6927	Diabetes mellitus	D003920	23607861;	2
p|SUB|N|321|D	6928	Diabetes mellitus	D003920	25441779;	2
p|SUB|P|379|H	6927	Diabetes mellitus	D003920	15883474;	2
p|SUB|K|109|R	3953	Diabetes mellitus	D003920	24549597;18249219;18490929;15997246;	2
p|SUB|V|290|M	5468	Diabetes mellitus	D003920	11916624;15558556;	2
p|SUB|R|104|S	6326	Diabetes mellitus	D003920	15049942;	2
p|SUB|R|211|H	2864	Diabetes mellitus	D003920	15606695;	2
p|SUB|T|260|M	6927	Diabetes mellitus	D003920	23607861;	2
p|SUB|N|1164|T	3643	Diabetes mellitus	D003920	24468607;	2
p|SUB|R|215|Q	84823	Diabetes mellitus	D003920	16826530;	2
p|SUB|R|34|K	3630	Diabetes mellitus	D003920	21116334;	2
p|SUB|K|29|M	3383	Diabetes mellitus	D003920	12629650;	2
p|SUB|Y|68|A	3651	Diabetes mellitus	D003920	15001545;	2
p|SUB|R|172|P	22059	Diabetes mellitus	D003920	19833883;	2
p|SUB|R|176|C	3767	Diabetes mellitus	D003920	15504982;	2
p|SUB|R|176|Q	3651	Diabetes mellitus	D003920	23320570;	2
p|SUB|S|28|P	3375	Diabetes mellitus	D003920	2195544;	2
p|SUB|G|736|R	7466	Diabetes mellitus	D003920	15503287;	2
p|SUB|V|262|L	55486	Diabetes mellitus	D003920	25117150;	2
p|SUB|R|308|K	2710	Diabetes mellitus	D003920	24447076;	2
p|SUB|A|378|V	2645	Diabetes mellitus	D003920	14578306;	2
p|SUB|A|148|G	5445	Diabetes mellitus	D003920	24100645;19151417;	2
p|SUB|M|01|A	N	Diabetes mellitus	D003920	12937872;	2
p|SUB|N|72|S	6833	Diabetes mellitus	D003920	17942821;	2
p|SUB|V|385|I	3570	Diabetes mellitus	D003920	15562008;	2
p|SUB|H|360|Q	337	Diabetes mellitus	D003920	16770585;	2
p|SUB|H|1023|R	6833	Diabetes mellitus	D003920	22306677;	2
p|SUB|G|639|V	8863	Diabetes mellitus	D003920	21647700;	2
p|SUB|V|408|M	50943	Diabetes mellitus	D003920	18931102;	2
p|SUB|R|1380|L	6833	Diabetes mellitus	D003920	18025464;	2
p|SUB|M|883|I	19	Diabetes mellitus	D003920	18215356;	2
p|SUB|S|355|X	6927	Diabetes mellitus	D003920	21224407;	2
p|SUB|E|115|A	29956	Diabetes mellitus	D003920	25238615;	2
p|SUB|F|35|L	3767	Diabetes mellitus	D003920	15448107;16731836;	2
p|SUB|Y|72|H	231	Diabetes mellitus	D003920	14578247;	2
p|SUB|V|244|G	2645	Diabetes mellitus	D003920	22493702;	2
p|SUB|H|152|C	3030	Diabetes mellitus	D003920	19961827;	2
p|SUB|L|37|F	5443	Diabetes mellitus	D003920	18697863;	2
p|SUB|A|379|V	2645	Diabetes mellitus	D003920	16438975;18322640;	2
p|SUB|T|420|K	1628	Diabetes mellitus	D003920	12062854;	2
p|SUB|R|191|W	2645	Diabetes mellitus	D003920	16632067;18399931;10753050;	2
p|SUB|H|567|K	64829	Diabetes mellitus	D003920	12871971;	2
p|SUB|M|398|T	3172	Diabetes mellitus	D003920	16946562;	2
p|SUB|T|123|I	3931	Diabetes mellitus	D003920	8820100;	2
p|SUB|D|374|Y	255738	Diabetes mellitus	D003920	23806330;	2
p|SUB|E|248|X	2645	Diabetes mellitus	D003920	9049484;	2
p|SUB|S|532|L	3654	Diabetes mellitus	D003920	19288030;	2
p|SUB|N|1077|S	4868	Diabetes mellitus	D003920	12631336;	2
p|SUB|K|695|R	4210	Diabetes mellitus	D003920	25449140;	2
p|SUB|R|229|P	6927	Diabetes mellitus	D003920	14747304;	2
p|SUB|N|357|S	4321	Diabetes mellitus	D003920	21277817;	2
p|SUB|K|170|N	3767	Diabetes mellitus	D003920	15580558;	2
p|SUB|A|91|V	5551	Diabetes mellitus	D003920	18198357;	0
p|SUB|M|626|K	6927	Diabetes mellitus	D003920	15220216;	2
p|SUB|M|13|V	5798	Diabetes mellitus	D003920	15869863;	2
p|SUB|G|53|S	3767	Diabetes mellitus	D003920	15718250;	2
p|SUB|G|53|R	3767	Diabetes mellitus	D003920	15718250;	2
p|SUB|G|53|V	3767	Diabetes mellitus	D003920	20401705;	2
p|SUB|R|80|Q	3172	Diabetes mellitus	D003920	21353246;20705777;	2
p|SUB|E|508|K	6927	Diabetes mellitus	D003920	20705777;	2
p|SUB|R|451|Q	1071	Diabetes mellitus	D003920	24634116;	2
p|SUB|M|53;88+/-59|C	129685	Diabetes mellitus	D003920	12136399;	2
p|SUB|E|508|X	6927	Diabetes mellitus	D003920	21224407;	2
p|SUB|A|195|S	8431	Diabetes mellitus	D003920	11136233;	2
p|SUB|E|504|K	217	Diabetes mellitus	D003920	19876063;	2
p|SUB|A|284|V	7827	Diabetes mellitus	D003920	18823551;	2
p|SUB|G|333|L	10747	Diabetes mellitus	D003920	22357179;	2
p|SUB|A|503|V	5447	Diabetes mellitus	D003920	24113216;	2
p|SUB|E|1506|G	6833	Diabetes mellitus	D003920	21617188;	2
p|SUB|A|174|G	3767	Diabetes mellitus	D003920	17635943;	2
p|SUB|G|427|S	55315	Diabetes mellitus	D003920	20619369;	2
p|SUB|L|107|I	6927	Diabetes mellitus	D003920	23607861;	2
p|SUB|T|537|R	6927	Diabetes mellitus	D003920	9626139;	2
p|SUB|M|210|T	2645	Diabetes mellitus	D003920	9049484;	1
p|SUB|Q|398|X	6927	Diabetes mellitus	D003920	21224407;	2
p|SUB|P|239|Q	3651	Diabetes mellitus	D003920	19228875;11270685;	2
p|SUB|R|2670|X	3630	Diabetes mellitus	D003920	18038714;	2
p|SUB|V|252|A	3767	Diabetes mellitus	D003920	17021801;	2
p|SUB|M|160|V	6928	Diabetes mellitus	D003920	25367728;	2
p|SUB|V|125|L	3383	Diabetes mellitus	D003920	12027924;	2
p|SUB|R|445|H	4976	Diabetes mellitus	D003920	21538838;	2
p|SUB|S|49|G	153	Diabetes mellitus	D003920	18239290;21289629;	2
p|SUB|H|305|Q	101669765	Diabetes mellitus	D003920	11457670;	2
p|SUB|G|584|C	8471	Diabetes mellitus	D003920	9726601;	2
p|SUB|D|221|V	6928	Diabetes mellitus	D003920	22051731;	2
p|SUB|L|54|F	142	Diabetes mellitus	D003920	18054108;	2
p|SUB|T|286|D	12322	Diabetes mellitus	D003920	21833587;18551708;	2
p|SUB|P|300|S	2303	Diabetes mellitus	D003920	12540636;	2
p|SUB|Y|151|C	5468	Diabetes mellitus	D003920	21479595;	1
p|SUB|T|665|A	6891	Diabetes mellitus	D003920	17192492;	2
p|SUB|A|242|V	7827	Diabetes mellitus	D003920	18823551;	2
p|SUB|H|34|D	3630	Diabetes mellitus	D003920	20034470;	2
p|SUB|G|366|W	3767	Diabetes mellitus	D003920	24698822;	2
p|SUB|G|576|S	7466	Diabetes mellitus	D003920	10679252;	2
p|SUB|H|2|Q	N	Diabetes mellitus	D003920	6852251;	2
p|SUB|S|617|C	118	Diabetes mellitus	D003920	15187197;	2
p|SUB|R|324|H	3172	Diabetes mellitus	D003920	12110948;	2
p|SUB|S|9|C	80834	Diabetes mellitus	D003920	20943793;	2
p|SUB|Q|52|L	3767	Diabetes mellitus	D003920	24150202;	2
p|SUB|T|139|I	3172	Diabetes mellitus	D003920	16946562;	2
p|SUB|P|86|L	3033	Diabetes mellitus	D003920	17065362;	2
p|SUB|A|30|P	N	Diabetes mellitus	D003920	25744031;	2
p|SUB|E|186|X	63924	Diabetes mellitus	D003920	20049731;	2
p|SUB|V|121|I	3172	Diabetes mellitus	D003920	12203996;	2
p|SUB|V|39|I	5068	Diabetes mellitus	D003920	16949108;	2
p|SUB|V|21|G	51124	Diabetes mellitus	D003920	24138066;	2
p|SUB|L|23|A	51561	Diabetes mellitus	D003920	23579029;	2
p|SUB|T|82|M	6927	Diabetes mellitus	D003920	16834925;	2
p|SUB|R|392|X	7100	Diabetes mellitus	D003920	23455496;	2
p|SUB|R|585|Q	6720	Diabetes mellitus	D003920	19062325;	2
p|SUB|G|326|R	3172	Diabetes mellitus	D003920	16731861;	2
p|SUB|H|46|R	3767	Diabetes mellitus	D003920	22957706;	2
p|SUB|F|123|L	2645	Diabetes mellitus	D003920	18382660;	2
p|SUB|R|1142|C	65038	Diabetes mellitus	D003920	12086927;	2
p|SUB|C|674|S	85431	Diabetes mellitus	D003920	20724704;	2
p|SUB|M|300|V	3630	Diabetes mellitus	D003920	10372739;	2
p|SUB|S|34|X	3172	Diabetes mellitus	D003920	15830177;	2
p|SUB|R|19|C	100616102	Diabetes mellitus	D003920	11358945;	2
p|SUB|F|1015|S	9451	Diabetes mellitus	D003920	18500571;	2
p|SUB|N|160|D	3767	Diabetes mellitus	D003920	16731837;	2
p|SUB|R|109|K	3953	Diabetes mellitus	D003920	16333525;18439701;	2
p|SUB|N|1137|D	3667	Diabetes mellitus	D003920	19716569;	2
p|SUB|V|3|L	3643	Diabetes mellitus	D003920	3511099;	2
p|SUB|R|369|C	3767	Diabetes mellitus	D003920	22512215;	2
p|SUB|M|694|V	4210	Diabetes mellitus	D003920	22487161;25449140;	2
p|SUB|S|432|C	6927	Diabetes mellitus	D003920	10588527;	2
p|SUB|R|1166|C	183	Diabetes mellitus	D003920	19327134;	2
p|SUB|N|143|V	100616102	Diabetes mellitus	D003920	25772105;	2
p|SUB|G|220|L	N	Diabetes mellitus	D003920	22572495;	2
p|SUB|P|319|S	2701	Diabetes mellitus	D003920	21208019;	2
p|SUB|H|21|A	2688	Diabetes mellitus	D003920	15066219;	2
p|SUB|W|314|R	7466	Diabetes mellitus	D003920	23903355;	2
p|SUB|P|200|L	2876	Diabetes mellitus	D003920	20851292;	2
p|SUB|T|110|I	6514	Diabetes mellitus	D003920	7593414;8027028;7713316;	2
p|SUB|H|978|Q	N	Diabetes mellitus	D003920	11909923;	2
p|SUB|G|219|L	78996	Diabetes mellitus	D003920	24966265;	2
p|SUB|L|457|X	10560	Diabetes mellitus	D003920	23289844;	2
p|SUB|V|101|I	6514	Diabetes mellitus	D003920	7713316;	2
p|SUB|E|276|Q	3172	Diabetes mellitus	D003920	10331424;9243109;75;	2
p|SUB|K|721|A	25738	Diabetes mellitus	D003920	19605547;	2
p|SUB|M|376|R	6514	Diabetes mellitus	D003920	22660720;	2
p|SUB|M|364|R	3172	Diabetes mellitus	D003920	21323639;	2
p|SUB|S|81|E	5451	Diabetes mellitus	D003920	15028669;	2
p|SUB|H|137|R	2645	Diabetes mellitus	D003920	9049484;	2
p|SUB|R|834|C	7486	Diabetes mellitus	D003920	20855428;	2
p|SUB|G|214|R	6833	Diabetes mellitus	D003920	98959;21989597;	2
p|SUB|V|84|A	5968	Diabetes mellitus	D003920	11796176;	2
p|SUB|Y|248|C	183	Diabetes mellitus	D003920	12270765;	2
p|SUB|R|244|Q	3172	Diabetes mellitus	D003920	12413008;	2
p|SUB|R|379|C	200186	Diabetes mellitus	D003920	17950019;	2
p|SUB|R|14|D	307039	Diabetes mellitus	D003920	21112318;	2
p|SUB|C|311|S	5445	Diabetes mellitus	D003920	11918623;17096118;	2
p|SUB|F|419|S	2645	Diabetes mellitus	D003920	22493702;	2
p|SUB|G|437|R	55315	Diabetes mellitus	D003920	20619369;	2
p|SUB|H|29|D	3630	Diabetes mellitus	D003920	18162506;	2
p|SUB|F|60|Y	3767	Diabetes mellitus	D003920	20022885;	2
p|SUB|G|36|L	213	Diabetes mellitus	D003920	17954286;	2
p|SUB|T|145|M	2811	Diabetes mellitus	D003920	17303802;	2
p|SUB|D|181|A	N	Diabetes mellitus	D003920	74663;	2
p|SUB|T|141|N	5968	Diabetes mellitus	D003920	11796176;	2
p|SUB|Y|330|S	3767	Diabetes mellitus	D003920	16609879;	2
p|SUB|T|45|S	341	Diabetes mellitus	D003920	17310220;	2
p|SUB|T|149|M	2740	Diabetes mellitus	D003920	15364163;	2
p|SUB|R|138|C	4544	Diabetes mellitus	D003920	20200315;	2
p|SUB|T|45|A	4760	Diabetes mellitus	D003920	17192490;	2
p|SUB|H|1157|Q	3643	Diabetes mellitus	D003920	19688022;	2
p|SUB|A|348|T	5027	Diabetes mellitus	D003920	24934217;	2
p|SUB|A|348|V	844	Diabetes mellitus	D003920	15561963;	2
p|SUB|L|332|P	3172	Diabetes mellitus	D003920	15830177;	2
p|SUB|S|443|R	7466	Diabetes mellitus	D003920	21564155;	2
p|SUB|C|31|Y	3630	Diabetes mellitus	D003920	22957706;	2
p|SUB|V|506|I	5313	Diabetes mellitus	D003920	12196482;	2
p|SUB|V|180|M	7827	Diabetes mellitus	D003920	18823551;	2
p|SUB|V|199|I	3172	Diabetes mellitus	D003920	15281001;	2
p|SUB|R|383|C	7466	Diabetes mellitus	D003920	15234338;	2
p|SUB|N|23|H	6833	Diabetes mellitus	D003920	19021632;	2
p|SUB|W|206|X	6927	Diabetes mellitus	D003920	24642958;	2
p|SUB|T|504|A	11132	Diabetes mellitus	D003920	15930958;	2
p|SUB|M|67|V	22926	Diabetes mellitus	D003920	17327457;	2
p|SUB|G|134|L	10747	Diabetes mellitus	D003920	22357179;	2
p|SUB|L|303|M	2303	Diabetes mellitus	D003920	12540636;	0
p|SUB|T|158|A	4519	Diabetes mellitus	D003920	23870133;	2
p|SUB|N|06|A	N	Diabetes mellitus	D003920	24502860;	2
p|SUB|N|1122|D	6833	Diabetes mellitus	D003920	17635943;	2
p|SUB|N|273|K	2626	Diabetes mellitus	D003920	24696446;	2
p|SUB|G|24|E	4544	Diabetes mellitus	D003920	20200315;	2
p|SUB|Q|1172|T	3643	Diabetes mellitus	D003920	19688022;	2
p|SUB|T|543|S	3643	Diabetes mellitus	D003920	19688022;	2
p|SUB|K|883|T	8471	Diabetes mellitus	D003920	9726601;	2
p|SUB|T|226|M	6720	Diabetes mellitus	D003920	16429400;	2
p|SUB|M|13|F	5798	Diabetes mellitus	D003920	15869863;	2
p|SUB|M|190|I	3174	Diabetes mellitus	D003920	10512380;	2
p|SUB|V|125|I	887	Diabetes mellitus	D003920	11773861;	2
p|SUB|V|736|A	164656	Diabetes mellitus	D003920	22301935;	2
p|SUB|G|640|V	16847	Diabetes mellitus	D003920	16123339;	2
p|SUB|R|57|W	8431	Diabetes mellitus	D003920	11136233;	2
p|SUB|E|229|K	3767	Diabetes mellitus	D003920	17021801;	2
p|SUB|A|484|T	25970	Diabetes mellitus	D003920	21907990;	2
p|SUB|G|135|L	N	Diabetes mellitus	D003920	17261422;	2
p|SUB|S|257|P	155	Diabetes mellitus	D003920	23640967;	2
p|SUB|C|196|S	3643	Diabetes mellitus	D003920	19688022;	2
p|SUB|C|18|X	3651	Diabetes mellitus	D003920	23320570;	2
p|SUB|T|831;831|A	3643	Diabetes mellitus	D003920	7657032;	2
p|SUB|N|1800|H	19	Diabetes mellitus	D003920	23139370;	2
p|SUB|Y|16|X	3172	Diabetes mellitus	D003920	18268044;	2
p|SUB|A|203|P	133522	Diabetes mellitus	D003920	15863669;	2
p|SUB|S|131|P	2645	Diabetes mellitus	D003920	8325892;	1
p|SUB|A|203|H	2571	Diabetes mellitus	D003920	11772903;	2
p|SUB|I|366|F	103988	Diabetes mellitus	D003920	15161764;	2
p|SUB|R|890|P	3643	Diabetes mellitus	D003920	19688022;	2
p|SUB|P|121|A	5468	Diabetes mellitus	D003920	21493814;	2
p|SUB|P|554|L	9563	Diabetes mellitus	D003920	21869537;	2
p|SUB|S|109|N	3170	Diabetes mellitus	D003920	10868948;	2
p|SUB|C|325|Q	N	Diabetes mellitus	D003920	22069278;	2
p|SUB|R|44|H	2740	Diabetes mellitus	D003920	15364163;	2
p|SUB|R|154|Q	6927	Diabetes mellitus	D003920	11232004;	2
p|SUB|G|80|S	2645	Diabetes mellitus	D003920	10694920;	2
p|SUB|Q|138|P	2645	Diabetes mellitus	D003920	19358091;	2
p|SUB|K|133|N	100329167	Diabetes mellitus	D003920	20046085;	2
p|SUB|G|12|V	171337	Diabetes mellitus	D003920	24353183;	2
p|SUB|G|115|L	N	Diabetes mellitus	D003920	17261422;	2
p|SUB|G|1117|E	23178	Diabetes mellitus	D003920	22065581;	2
p|SUB|G|119|K	8836	Diabetes mellitus	D003920	8840279;	2
p|SUB|V|64|L	3767	Diabetes mellitus	D003920	20022885;	2
p|SUB|T|202|M	6720	Diabetes mellitus	D003920	16429400;	2
p|SUB|T|206|R	2645	Diabetes mellitus	D003920	12442280;	2
p|SUB|V|252|L	3767	Diabetes mellitus	D003920	21056492;	2
p|SUB|T|206|P	2645	Diabetes mellitus	D003920	21978167;	2
p|SUB|Q|130|X	6927	Diabetes mellitus	D003920	21224407;	2
p|SUB|Q|250|X	6927	Diabetes mellitus	D003920	12442280;	2
p|SUB|L|98|R	56636	Diabetes mellitus	D003920	23209571;232095;	2
p|SUB|Q|130|H	6927	Diabetes mellitus	D003920	16834925;	2
p|SUB|K|836|T	7466	Diabetes mellitus	D003920	19877185;	2
p|SUB|K|88|S	3630	Diabetes mellitus	D003920	18385016;	2
p|SUB|S|17|N	171337	Diabetes mellitus	D003920	12196513;	2
p|SUB|S|113|G	3767	Diabetes mellitus	D003920	22512215;	2
p|SUB|V|146|A	3779	Diabetes mellitus	D003920	20966391;	2
p|SUB|A|454|G	6097	Diabetes mellitus	D003920	12855222;	2
p|SUB|P|436|S	2664	Diabetes mellitus	D003920	15111529;	2
p|SUB|D|257|A	100616102	Diabetes mellitus	D003920	21555558;	2
p|SUB|S|336|X	2645	Diabetes mellitus	D003920	21720051;	2
p|SUB|G|115|E	3172	Diabetes mellitus	D003920	15233628;	2
p|SUB|G|53|N	3767	Diabetes mellitus	D003920	15448107;	2
p|SUB|S|101|C	3630	Diabetes mellitus	D003920	20034470;18162506;	2
p|SUB|S|336|L	2645	Diabetes mellitus	D003920	9049484;	2
p|SUB|I|62|V	629	Diabetes mellitus	D003920	23864767;	2
p|SUB|R|158|P	3667	Diabetes mellitus	D003920	19716569;	2
p|SUB|S|203|R	6514	Diabetes mellitus	D003920	22660720;	2
p|SUB|K|23|E	3767	Diabetes mellitus	D003920	20054294;	2
p|SUB|R|213|G	6649	Diabetes mellitus	D003920	12663605;14704872;16087794;15990193;	2
p|SUB|R|213|C	8431	Diabetes mellitus	D003920	11136233;	2
p|SUB|I|128|T	4547	Diabetes mellitus	D003920	16721486;	2
p|SUB|S|263|P	2645	Diabetes mellitus	D003920	16731834;12442280;	2
p|SUB|C|19|S	74245	Diabetes mellitus	D003920	16142801;	2
p|SUB|K|198|N	1906	Diabetes mellitus	D003920	18806884;	2
p|SUB|V|154|L	2645	Diabetes mellitus	D003920	22761713;	2
p|SUB|M|54|L	5444	Diabetes mellitus	D003920	11918623;	2
p|SUB|R|354|C	847	Diabetes mellitus	D003920	15800961;	2
p|SUB|T|339|I	3172	Diabetes mellitus	D003920	16731861;	2
p|SUB|G|927|R	3667	Diabetes mellitus	D003920	24695443;	2
p|SUB|E|1047|K	3643	Diabetes mellitus	D003920	22972224;	2
p|SUB|T|325|I	1361	Diabetes mellitus	D003920	202169;20216989;	2
p|SUB|A|213|R	54972	Diabetes mellitus	D003920	19961827;	2
p|SUB|Q|30|A	N	Diabetes mellitus	D003920	15498023;	2
p|SUB|R|968|L	868	Diabetes mellitus	D003920	18201552;	2
p|SUB|R|263|H	6927	Diabetes mellitus	D003920	19336507;	2
p|SUB|A|232|T	7351	Diabetes mellitus	D003920	9709950;	2
p|SUB|R|89|H	3630	Diabetes mellitus	D003920	20034470;	2
p|SUB|K|260|T	222546	Diabetes mellitus	D003920	23914949;	2
p|SUB|P|129|T	79152	Diabetes mellitus	D003920	20054193;9075818;	2
p|SUB|S|531|T	6927	Diabetes mellitus	D003920	12574234;	2
p|SUB|E|104|X	3159	Diabetes mellitus	D003920	21364139;	2
p|SUB|D|356|N	6462	Diabetes mellitus	D003920	24145224;	2
p|SUB|E|100|K	6833	Diabetes mellitus	D003920	98959;21989597;	2
p|SUB|F|328|L	171136	Diabetes mellitus	D003920	18201552;	2
p|SUB|S|199|T	17762	Diabetes mellitus	D003920	12544832;	2
p|SUB|P|33|T	3651	Diabetes mellitus	D003920	16092045;19228875;	2
p|SUB|R|1152|Q	3630	Diabetes mellitus	D003920	8393885;	2
p|SUB|S|347|T	337	Diabetes mellitus	D003920	16770585;	2
p|SUB|A|744|S	4210	Diabetes mellitus	D003920	25449140;	2
p|SUB|Y|73|X	4023	Diabetes mellitus	D003920	8325986;	2
p|SUB|C|247|S	10628	Diabetes mellitus	D003920	24198286;	2
p|SUB|D|4|N	2645	Diabetes mellitus	D003920	8325892;	2
p|SUB|Y|54|H	6690	Diabetes mellitus	D003920	12360464;	2
p|SUB|P|664|L	3949	Diabetes mellitus	D003920	11030204;	2
p|SUB|E|237|Q	7827	Diabetes mellitus	D003920	18823551;	2
p|SUB|V|648|M	489	Diabetes mellitus	D003920	10525666;	2
p|SUB|L|312|V	7827	Diabetes mellitus	D003920	18823551;	2
p|SUB|L|233|F	3767	Diabetes mellitus	D003920	21210267;	2
p|SUB|L|355|P	3767	Diabetes mellitus	D003920	8897013;	2
p|SUB|R|1314|H	6833	Diabetes mellitus	D003920	17919176;	2
p|SUB|R|72|T	5697	Diabetes mellitus	D003920	15983231;	2
p|SUB|Q|392|X	7466	Diabetes mellitus	D003920	21564155;	2
p|SUB|G|519|E	6514	Diabetes mellitus	D003920	7713316;	2
p|SUB|P|416|A	6720	Diabetes mellitus	D003920	14988272;	2
p|SUB|E|227|L	3767	Diabetes mellitus	D003920	18544102;	2
p|SUB|R|76|Q	10437	Diabetes mellitus	D003920	21701784;	2
p|SUB|H|514|R	129685	Diabetes mellitus	D003920	11692182;	2
p|SUB|K|168|A	2688	Diabetes mellitus	D003920	15066219;	2
p|SUB|R|467|W	208	Diabetes mellitus	D003920	17327441;	2
p|SUB|S|10|P	92292	Diabetes mellitus	D003920	24458358;	2
p|SUB|G|389|R	155	Diabetes mellitus	D003920	24972470;	2
p|SUB|G|50|F	N	Diabetes mellitus	D003920	133120;	2
p|SUB|A|12|P	3397	Diabetes mellitus	D003920	17898990;	2
p|SUB|M|32|P	3630	Diabetes mellitus	D003920	1802477;	2
p|SUB|M|1290|V	6833	Diabetes mellitus	D003920	17919176;	2
p|SUB|R|52|C	4153	Diabetes mellitus	D003920	15472209;	2
p|SUB|L|165|F	2645	Diabetes mellitus	D003920	16173921;	2
p|SUB|G|54|V	9370	Diabetes mellitus	D003920	19359061;	2
p|SUB|D|132|N	2645	Diabetes mellitus	D003920	18382660;	2
p|SUB|N|195|I	5054	Diabetes mellitus	D003920	12856128;	2
p|SUB|G|385|V	2645	Diabetes mellitus	D003920	10588527;	2
p|SUB|H|863|Y	6833	Diabetes mellitus	D003920	22326206;	2
p|SUB|E|505|K	22915	Diabetes mellitus	D003920	12540964;	2
p|SUB|Q|89|R	4041	Diabetes mellitus	D003920	11793484;	2
p|SUB|G|212|R	3651	Diabetes mellitus	D003920	11270685;	2
p|SUB|W|68|R	3767	Diabetes mellitus	D003920	21540348;	2
p|SUB|A|407|T	84823	Diabetes mellitus	D003920	16826530;	2
p|SUB|K|170|R	3767	Diabetes mellitus	D003920	15580558;	2
p|SUB|R|583|G	6927	Diabetes mellitus	D003920	21236713;9313763;	2
p|SUB|W|257|R	2645	Diabetes mellitus	D003920	24578721;8325892;	2
p|SUB|V|127|W	7827	Diabetes mellitus	D003920	18823551;	2
p|SUB|A|94|P	3767	Diabetes mellitus	D003920	22512215;	2
p|SUB|Y|565|X	9451	Diabetes mellitus	D003920	18500571;	2
p|SUB|A|986|S	846	Diabetes mellitus	D003920	24930987;	2
p|SUB|S|76|Y	2645	Diabetes mellitus	D003920	18399931;	2
p|SUB|S|24|A	8731	Diabetes mellitus	D003920	15498023;	2
p|SUB|G|172|R	10560	Diabetes mellitus	D003920	17132746;	2
p|SUB|R|53|H	3098	Diabetes mellitus	D003920	21164105;24599937;	2
p|SUB|R|187|X	64122	Diabetes mellitus	D003920	21288167;	2
p|SUB|T|293|N	3767	Diabetes mellitus	D003920	20049716;	2
p|SUB|V|203|A	2645	Diabetes mellitus	D003920	16059790;9000695;	2
p|SUB|K|127|N	20393	Diabetes mellitus	D003920	16301823;	2
p|SUB|I|618|M	6927	Diabetes mellitus	D003920	10588527;	2
p|SUB|S|100|P	17833	Diabetes mellitus	D003920	23438477;	2
p|SUB|D|543|N	6556	Diabetes mellitus	D003920	21524304;	2
p|SUB|S|323|I	27202	Diabetes mellitus	D003920	22194190;	2
p|SUB|L|29|P	326	Diabetes mellitus	D003920	12173302;	2
p|SUB|P|20210|A	5091	Diabetes mellitus	D003920	15526010;	2
p|SUB|G|100|L	7097	Diabetes mellitus	D003920	23369747;	2
p|SUB|A|155|V	171136	Diabetes mellitus	D003920	18201552;	2
p|SUB|L|238|S	3030	Diabetes mellitus	D003920	19961827;	2
p|SUB|R|555|C	11132	Diabetes mellitus	D003920	11481585;	2
p|SUB|S|28|Y	3091	Diabetes mellitus	D003920	16046581;	2
p|SUB|R|990|G	846	Diabetes mellitus	D003920	24930987;	2
p|SUB|R|37|W	5078	Diabetes mellitus	D003920	15509590;	2
p|SUB|C|1367|R	7486	Diabetes mellitus	D003920	20855428;	2
p|SUB|S|20|I	51422	Diabetes mellitus	D003920	20022652;	2
p|SUB|M|49|V	3172	Diabetes mellitus	D003920	10983627;	2
p|SUB|L|554|F	6401	Diabetes mellitus	D003920	15833936;	2
p|SUB|R|186|X	2645	Diabetes mellitus	D003920	9049484;	2
p|SUB|M|326|I	5295	Diabetes mellitus	D003920	15127203;15523593;15910625;11246893;	2
p|SUB|W|143|X	2524	Diabetes mellitus	D003920	22025780;	2
p|SUB|H|72|Q	129685	Diabetes mellitus	D003920	8745429;	2
p|SUB|Y|214|C	2645	Diabetes mellitus	D003920	22028181;	0
p|SUB|V|67|M	10555	Diabetes mellitus	D003920	22831748;	2
p|SUB|A|1381|T	7450	Diabetes mellitus	D003920	10760079;	2
p|SUB|M|522|V	6927	Diabetes mellitus	D003920	12574234;	2
p|SUB|H|879|D	8471	Diabetes mellitus	D003920	9726601;	2
p|SUB|P|301|L	1760	Diabetes mellitus	D003920	19936237;	2
p|SUB|R|761|H	4210	Diabetes mellitus	D003920	25449140;	2
p|SUB|T|53|I	4508	Diabetes mellitus	D003920	16060290;	2
p|SUB|A|906|G	3643	Diabetes mellitus	D003920	19688022;	2
p|SUB|S|256|T	6927	Diabetes mellitus	D003920	12574234;	2
p|SUB|R|192|G	7422	Diabetes mellitus	D003920	18413200;	2
p|SUB|P|321|H	5078	Diabetes mellitus	D003920	10230653;16123375;	2
p|SUB|I|137|T	4160	Diabetes mellitus	D003920	10078568;	2
p|SUB|Q|1011|E	846	Diabetes mellitus	D003920	24930987;	2
p|SUB|A|30|V	6833	Diabetes mellitus	D003920	22562119;	2
p|SUB|W|340|X	3172	Diabetes mellitus	D003920	16731861;	2
p|SUB|V|779|G	7466	Diabetes mellitus	D003920	21564155;	2
p|SUB|E|1506|D	6833	Diabetes mellitus	D003920	21617188;	2
p|SUB|C|94|Y	397415	Diabetes mellitus	D003920	23274907;	2
p|SUB|E|48|K	6927	Diabetes mellitus	D003920	9867222;	2
p|SUB|M|275+/-146;391+/-203|C	129685	Diabetes mellitus	D003920	12136399;	2
p|SUB|S|225|T	3767	Diabetes mellitus	D003920	22694282;	2
p|SUB|V|617|F	3717	Diabetes mellitus	D003920	18257107;	2
p|SUB|Q|338|P	2645	Diabetes mellitus	D003920	21348868;	2
p|SUB|T|263|I	7040	Diabetes mellitus	D003920	17428349;12500218;	2
p|SUB|D|175|N	2864	Diabetes mellitus	D003920	15606695;	2
p|SUB|M|115|I	2645	Diabetes mellitus	D003920	21348868;	2
p|SUB|S|21|A	606496	Diabetes mellitus	D003920	18003720;	2
p|SUB|D|198|V	2645	Diabetes mellitus	D003920	21348868;	2
p|SUB|N|254|S	2645	Diabetes mellitus	D003920	21348868;	2
p|SUB|T|228|M	2645	Diabetes mellitus	D003920	21720051;	2
p|SUB|R|74|W	10580	Diabetes mellitus	D003920	11532984;	2
p|SUB|Q|1178|R	6833	Diabetes mellitus	D003920	22451668;	2
p|SUB|R|271|W	6927	Diabetes mellitus	D003920	16562587;21170474;	2
p|SUB|G|465|R	5451	Diabetes mellitus	D003920	23475568;	2
p|SUB|G|72|R	2645	Diabetes mellitus	D003920	18399931;11256583;12442280;	2
p|SUB|P|346|L	7466	Diabetes mellitus	D003920	17568405;	2
p|SUB|V|259|D	6927	Diabetes mellitus	D003920	10754480;	2
p|SUB|Y|61|S	2645	Diabetes mellitus	D003920	18322640;	2
p|SUB|D|250|N	4023	Diabetes mellitus	D003920	9627528;	2
p|SUB|R|439|C	4000	Diabetes mellitus	D003920	18364375;	1
p|SUB|S|143|G	5715	Diabetes mellitus	D003920	17516568;	2
p|SUB|G|249|R	2645	Diabetes mellitus	D003920	21348868;	2
p|SUB|R|818|C	7466	Diabetes mellitus	D003920	12605098;	2
p|SUB|K|420|E	2645	Diabetes mellitus	D003920	18322640;	2
p|SUB|A|908|V	169792	Diabetes mellitus	D003920	23856252;	2
p|SUB|Q|460|R	5027	Diabetes mellitus	D003920	18801407;	2
p|SUB|R|506|Q	2153	Diabetes mellitus	D003920	9108400;	2
p|SUB|R|408|Q	4868	Diabetes mellitus	D003920	12631336;	0
p|SUB|E|300|K	2645	Diabetes mellitus	D003920	7619052;9078243;	2
p|SUB|G|155|L	N	Diabetes mellitus	D003920	22572495;	2
p|SUB|R|216|H	8431	Diabetes mellitus	D003920	11136233;	2
p|SUB|R|385|X	6927	Diabetes mellitus	D003920	10754480;	2
p|SUB|S|1753|E	5798	Diabetes mellitus	D003920	11334676;	2
p|SUB|T|111|I	9388	Diabetes mellitus	D003920	24852509;	2
p|SUB|S|1043|Y	3667	Diabetes mellitus	D003920	16284438;	2
p|SUB|R|389|G	153	Diabetes mellitus	D003920	21289629;24972470;18239290;20731869;	2
p|SUB|R|391|S	7421	Diabetes mellitus	D003920	16753019;	1
p|SUB|F|24|S	3630	Diabetes mellitus	D003920	6371526;	2
p|SUB|R|36|W	2645	Diabetes mellitus	D003920	8168652;22540858;	1
p|SUB|Y|215|X	2645	Diabetes mellitus	D003920	10753050;18399931;	2
p|SUB|G|1000|L	7097	Diabetes mellitus	D003920	23369747;	2
p|SUB|A|174|V	6927	Diabetes mellitus	D003920	19228875;	2
p|SUB|R|491|X	9451	Diabetes mellitus	D003920	22672868;	2
p|SUB|H|716|L	19015	Diabetes mellitus	D003920	21300064;	2
p|SUB|S|212|P	2645	Diabetes mellitus	D003920	21348868;	2
p|SUB|C|364|X	2645	Diabetes mellitus	D003920	15216446;	2
p|SUB|Y|214|D	2645	Diabetes mellitus	D003920	21348868;	2
p|SUB|R|481|H	7036	Diabetes mellitus	D003920	17562347;	2
p|SUB|E|242|K	4023	Diabetes mellitus	D003920	12655575;	2
p|SUB|E|128|K	10560	Diabetes mellitus	D003920	24072090;	1
p|SUB|A|890|V	2710	Diabetes mellitus	D003920	10958757;	2
p|SUB|E|400|A	3566	Diabetes mellitus	D003920	22633285;	2
p|SUB|S|165|G	3172	Diabetes mellitus	D003920	15660729;	2
p|SUB|A|57|D	3783723	Diabetes mellitus	D003920	1647336;	2
p|SUB|N|274|S	4160	Diabetes mellitus	D003920	11443223;	2
p|SUB|A|53|S	2645	Diabetes mellitus	D003920	9049484;	2
p|SUB|T|280|M	1524	Diabetes mellitus	D003920	15899487;	2
p|SUB|V|97|L	19164	Diabetes mellitus	D003920	25202927;	2
p|SUB|L|574|P	100507436	Diabetes mellitus	D003920	10952461;	2
p|SUB|Q|466|X	6927	Diabetes mellitus	D003920	12574234;	2
p|SUB|V|227|A	5465	Diabetes mellitus	D003920	11355020;	2
p|SUB|R|138|Q	7827	Diabetes mellitus	D003920	18823551;	2
p|SUB|G|207|D	6927	Diabetes mellitus	D003920	14747304;	2
p|SUB|H|204|R	1124	Diabetes mellitus	D003920	24725463;	2
p|SUB|H|68|R	116519	Diabetes mellitus	D003920	24725463;	2
p|SUB|C|213|R	2645	Diabetes mellitus	D003920	9049484;	2
p|SUB|P|171|T	50674	Diabetes mellitus	D003920	18093211;	2
p|SUB|A|115|S	64131	Diabetes mellitus	D003920	16759312;	2
p|SUB|G|261|R	2645	Diabetes mellitus	D003920	19903754;9049484;21518409;	2
p|SUB|C|1248|Y	N	Diabetes mellitus	D003920	153223;	2
p|SUB|P|40|A	51761	Diabetes mellitus	D003920	7145;	2
p|SUB|F|382|V	3643	Diabetes mellitus	D003920	2573522;	2
p|SUB|K|1584|E	140803	Diabetes mellitus	D003920	19149903;	2
p|SUB|Y|113|H	13849	Diabetes mellitus	D003920	22555758;	2
p|SUB|E|221|K	2645	Diabetes mellitus	D003920	10694920;	2
p|SUB|R|290|C	6927	Diabetes mellitus	D003920	21683639;	2
p|SUB|P|477|T	6934	Diabetes mellitus	D003920	19012045;	2
p|SUB|N|166|S	5715	Diabetes mellitus	D003920	17516568;	2
p|SUB|L|315|Q	2645	Diabetes mellitus	D003920	21348868;	2
p|SUB|I|1393|V	140803	Diabetes mellitus	D003920	19149903;	2
p|SUB|P|417|R	103988	Diabetes mellitus	D003920	21921030;	2
p|SUB|G|381|S	5770	Diabetes mellitus	D003920	11756316;	2
p|SUB|V|62|A	2645	Diabetes mellitus	D003920	9736233;18399931;	2
p|SUB|G|47|E	6927	Diabetes mellitus	D003920	12574234;	2
p|SUB|I|66|V	1375	Diabetes mellitus	D003920	19553926;	2
p|SUB|L|146|R	2645	Diabetes mellitus	D003920	18399931;	2
p|SUB|A|684|V	7466	Diabetes mellitus	D003920	22238590;67485;21538838;	2
p|SUB|H|33|Q	30009	Diabetes mellitus	D003920	15241679;	2
p|SUB|G|531|L	1375	Diabetes mellitus	D003920	19553926;	2
p|SUB|I|348|N	2645	Diabetes mellitus	D003920	21348868;	2
p|SUB|E|4154|K	338	Diabetes mellitus	D003920	16419488;	2
p|SUB|R|50|P	3767	Diabetes mellitus	D003920	15580558;	2
p|SUB|S|65|C	3077	Diabetes mellitus	D003920	19002551;19822954;	2
p|SUB|T|158|R	10560	Diabetes mellitus	D003920	16373304;	2
p|SUB|P|379|R	6927	Diabetes mellitus	D003920	21170474;	2
p|SUB|R|46|S	2645	Diabetes mellitus	D003920	21348868;	2
p|SUB|R|34|X	8431	Diabetes mellitus	D003920	11136233;	2
p|SUB|G|297|S	1113	Diabetes mellitus	D003920	15956083;	2
p|SUB|G|406|D	2101	Diabetes mellitus	D003920	16755280;	2
p|SUB|Q|176|X	6927	Diabetes mellitus	D003920	12107757;	2
p|SUB|T|420|M	5770	Diabetes mellitus	D003920	11756316;	2
p|SUB|R|191|Q	2645	Diabetes mellitus	D003920	16444761;	2
p|SUB|T|168|P	2645	Diabetes mellitus	D003920	9049484;	2
p|SUB|R|75|S	4023	Diabetes mellitus	D003920	8325986;	2
p|SUB|I|454|V	3172	Diabetes mellitus	D003920	10227563;	2
p|SUB|S|183|I	N	Diabetes mellitus	D003920	9324;	2
p|SUB|G|53|D	3767	Diabetes mellitus	D003920	21340152;	2
p|SUB|C|28|F	5443	Diabetes mellitus	D003920	18697863;	2
p|SUB|G|82|D	170897	Diabetes mellitus	D003920	21998146;16179586;	2
p|SUB|M|210|K	2645	Diabetes mellitus	D003920	18399931;	2
p|SUB|M|210|R	103988	Diabetes mellitus	D003920	19952346;	2
p|SUB|I|154|F	2395	Diabetes mellitus	D003920	8751856;	2
p|SUB|E|1507|Q	6833	Diabetes mellitus	D003920	23665564;	2
p|SUB|N|275|S	3172	Diabetes mellitus	D003920	23652628;	2
p|SUB|V|666|I	11132	Diabetes mellitus	D003920	11481585;	2
p|SUB|P|291|S	966	Diabetes mellitus	D003920	2013299;	2
p|SUB|A|185|S	50674	Diabetes mellitus	D003920	18093211;	0
p|SUB|H|223|R	12387	Diabetes mellitus	D003920	20489161;15504981;	2
p|SUB|I|427|S	7466	Diabetes mellitus	D003920	17568405;	2
p|SUB|S|453|L	2645	Diabetes mellitus	D003920	18399931;	2
p|SUB|E|354|Q	2695	Diabetes mellitus	D003920	892235;9794107;8922354;	2
p|SUB|P|1079|S	3667	Diabetes mellitus	D003920	11775217;	2
p|SUB|E|158|X	2645	Diabetes mellitus	D003920	21348868;	2
p|SUB|F|268|L	966	Diabetes mellitus	D003920	2013299;	2
p|SUB|G|189|E	8431	Diabetes mellitus	D003920	11136233;	2
p|SUB|P|75|A	3175	Diabetes mellitus	D003920	10491763;	2
p|SUB|S|496|A	5598	Diabetes mellitus	D003920	22267842;	2
p|SUB|D|905|Y	5506	Diabetes mellitus	D003920	10443326;11793847;10868947;	2
p|SUB|K|243|R	4544	Diabetes mellitus	D003920	20200315;	2
p|SUB|Q|191|R	5444	Diabetes mellitus	D003920	10923642;	2
p|SUB|R|687|C	4605	Diabetes mellitus	D003920	12475768;	2
p|SUB|H|139|R	2052	Diabetes mellitus	D003920	22555758;	2
p|SUB|N|1072|K	8411	Diabetes mellitus	D003920	23499280;	2
p|SUB|L|263|R	7421	Diabetes mellitus	D003920	16753019;	2
p|SUB|G|>1250|L	1760	Diabetes mellitus	D003920	24164584;	2
p|SUB|P|68|L	6514	Diabetes mellitus	D003920	7593414;	2
p|SUB|G|16|R	231	Diabetes mellitus	D003920	21289629;	2
p|SUB|G|246|V	2645	Diabetes mellitus	D003920	21348868;	2
p|SUB|T|71|I	3990	Diabetes mellitus	D003920	23879411;	2
p|SUB|P|475|L	6927	Diabetes mellitus	D003920	18811724;	2
p|SUB|V|181|I	4023	Diabetes mellitus	D003920	12655575;	2
p|SUB|P|838|L	7466	Diabetes mellitus	D003920	17568405;	2
p|SUB|E|290|X	2645	Diabetes mellitus	D003920	18382660;	2
p|SUB|L|438|F	6833	Diabetes mellitus	D003920	17919176;	2
p|SUB|I|48|M	80339	Diabetes mellitus	D003920	22724004;	2
p|SUB|F|352|V	9365	Diabetes mellitus	D003920	16753056;	2
p|SUB|W|1282|X	1760	Diabetes mellitus	D003920	11085186;	2
p|SUB|L|14|P	6690	Diabetes mellitus	D003920	12360463;	2
p|SUB|T|620|I	6927	Diabetes mellitus	D003920	9075818;	2
p|SUB|T|255|N	2645	Diabetes mellitus	D003920	21348868;	2
p|SUB|R|178|G	5465	Diabetes mellitus	D003920	12835617;	2
p|SUB|E|339|K	2645	Diabetes mellitus	D003920	21104275;	2
p|SUB|E|339|G	2645	Diabetes mellitus	D003920	18399931;	2
p|SUB|E|289|D	4846	Diabetes mellitus	D003920	20049477;	2
p|SUB|A|17|V	5715	Diabetes mellitus	D003920	17516568;	2
p|SUB|V|64|I	729230	Diabetes mellitus	D003920	11756347;	2
p|SUB|I|883|M	19	Diabetes mellitus	D003920	19059534;	2
p|SUB|K|23|R	5644	Diabetes mellitus	D003920	12360463;	2
p|SUB|C|109|R	3630	Diabetes mellitus	D003920	24566359;	2
p|SUB|N|333|S	21817	Diabetes mellitus	D003920	22394545;17939176;	2
p|SUB|V|406|A	2645	Diabetes mellitus	D003920	21348868;	2
p|SUB|W|325|R	169026	Diabetes mellitus	D003920	24584071;	2
p|SUB|W|522|X	9451	Diabetes mellitus	D003920	20202148;	2
p|SUB|R|306|H	6833	Diabetes mellitus	D003920	17919176;	1
p|SUB|V|213|A	5265	Diabetes mellitus	D003920	12692006;	2
p|SUB|E|237|K	7466	Diabetes mellitus	D003920	15234338;	2
p|SUB|N|180|K	2645	Diabetes mellitus	D003920	10753050;	1
p|SUB|T|449|I	7466	Diabetes mellitus	D003920	18566338;	1
p|SUB|M|53+/-30;102+/-66|C	129685	Diabetes mellitus	D003920	12136399;	2
p|SUB|L|165|V	2645	Diabetes mellitus	D003920	21348868;	2
p|SUB|P|865|N	3643	Diabetes mellitus	D003920	19688022;	2
p|SUB|W|719|R	221458	Diabetes mellitus	D003920	21871624;	2
p|SUB|Q|187|R	51167	Diabetes mellitus	D003920	15504981;	2
p|SUB|Q|187|E	348	Diabetes mellitus	D003920	11877595;	2
p|SUB|V|109|D	55600	Diabetes mellitus	D003920	17295929;	2
p|SUB|R|1221|C	3667	Diabetes mellitus	D003920	7989470;	2
p|SUB|G|401|S	55244	Diabetes mellitus	D003920	23475568;	2
p|SUB|R|397|L	2645	Diabetes mellitus	D003920	15644838;	1
p|SUB|R|43|C	2645	Diabetes mellitus	D003920	21348868;	2
p|SUB|G|307|S	81448	Diabetes mellitus	D003920	21521299;	2
p|SUB|R|377|C	2645	Diabetes mellitus	D003920	18399931;	2
p|SUB|R|377|L	2645	Diabetes mellitus	D003920	21348868;	2
p|SUB|C|1095|Y	3667	Diabetes mellitus	D003920	16284438;	2
p|SUB|G|819|R	3667	Diabetes mellitus	D003920	7989470;	2
p|SUB|G|551|D	1080	Cystic fibrosis	D003550	12411484;1733604;18945216;25447681;7542778;18558214;1283148;24310628;8680406;7649531;11504703;1937479;24919182;7545856;24520399;21083385;17015492;23313410;10725749;1683481;9238680;24119602;15354332;19837664;24522694;9972102;7595966;24832698;19837660;1483707;7691345;24081349;16075239;21349786;23457168;24039402;8562976;21724857;1551658;16150931;23590265;8641688;11739639;10660336;1999830;21730204;11028661;23457166;23616952;7599637;8698344;1376016;25266159;11307750;24258833;22498395;9263776;24656117;8411024;24298579;19645745;9259197;20714932;22293084;8906056;22723294;17825628;8276021;7866406;25101886;19740743;18239192;22047557;9719372;12865275;17597790;1281385;12706377;1384321;10799974;15537723;1551644;1479603;17432547;23891399;7691448;11589722;25363320;10222642;9550361;23276841;12080183;7544320;23757359;8863168;24591578;24095197;23922647;23757197;8889582;7682884;12820661;8675672;20053923;25063802;1362128;16137181;17242497;24598717;24440239;10526657;7517144;1713973;21907281;8710774;24927234;24004658;24461666;12215837;22739718;24934256;23952705;11978765;8825927;22914736;1375186;24030637;21383017;21673536;19734299;12161441;15163550;25811419;25049054;7542223;15638824;1715309;1551678;25441013;16410345;16275171;8034290;7969200;17353351;25145599;22973054;25148205;24660233;7681035;10872417;20861014;1546389;7638561;8019280;8475954;7509564;7908167;1357180;21625534;23628510;1282898;24932877;1379414;15463893;15665983;25251804;9084934;11115444;8956039;10516113;1379413;1376182;9870926;8605891;23457167;19846789;7683477;8253931;25101887;22383668;8532242;1301197;21441077;7518829;1916764;1354866;7689896;	2
p|SUB|G|542|X	1080	Cystic fibrosis	D003550	1723032;9615214;15537723;7691712;11336401;9164051;1916764;9550361;8475954;15672947;8710774;1733604;10923221;10222642;21296036;19136563;18788470;9098486;17242497;7544320;7517264;15771606;7638561;18301294;24440239;11589722;17394637;12226741;19419506;21779978;9521595;7505690;18078365;1347644;8019280;7681035;10794365;19728845;11025834;16137181;1282898;15727251;1483707;7908167;8680406;1375186;7542223;20797923;1370365;8844213;24310628;15698946;9654210;7525963;7522901;1713973;9056552;1757966;9459003;8253931;9084934;7509311;7969200;20098842;18467194;1937479;1384321;8532242;1357180;19715466;12779072;24758101;12943157;8782047;7537148;10526657;17035430;10923036;15371908;9238680;24251786;9383031;8649916;17662673;15665983;8120708;11168023;1379414;7599637;1376016;7689896;7682884;9302172;9879495;8707306;1283148;9972102;7527370;12752573;22498395;11158459;8734924;7649531;1301197;22137130;20714932;12938099;9545091;8698344;11484207;16051530;15239534;9099843;9719372;11883825;7866406;9259197;16075239;7545856;11015133;8411024;1281385;15371906;10799974;18938114;10660336;8276021;18272502;7595966;8562976;10388469;11786964;12865275;8641688;7513293;7504691;7889655;15948195;8889582;8454290;17627383;1384328;11028661;1551678;1479603;7509564;1377276;9154877;14963811;10444722;1362128;14598187;8721574;7530610;8166795;17572159;10639207;8477260;1783382;12706377;10571955;10766983;17331079;15166111;11755047;10653145;17432547;	1
p|SUB|N|1303|K	1080	Cystic fibrosis	D003550	11028661;10571955;14527202;8707306;10388469;1283148;7509564;17432547;7682954;17127107;9470027;8698344;12706377;7530610;11336401;22137130;9084934;11186891;9459003;1362128;18938114;17348320;10464623;11015133;10923036;15371906;10733236;7542223;15948195;10342535;8477260;9615214;1937479;17242497;17572159;14963811;11025834;20865572;8710774;10653145;19715466;7868128;9163660;7544320;16137181;8120708;1375186;8680406;10794365;7595966;8523183;9098486;1282898;21296036;1483707;1384328;7599637;7889655;17020467;15614862;11158459;17627383;21329479;7641788;1916764;9259197;15672947;24310628;11589722;8889582;8782047;8649916;1281385;1998343;7537148;20797923;11085186;12752573;8166795;10605524;19419506;7691712;1718974;1370365;9879495;14598187;9719372;1380943;9099843;10649505;1347644;7638561;17662673;11883825;1384321;15698946;7525963;10799974;16075239;9183489;7689896;15537723;15357568;9429141;8475954;10444722;8641688;7649531;18301294;10876009;8844213;9972102;16436643;10834512;20098842;19728845;9254864;7517264;10766983;8562976;	2
p|SUB|W|1282|X	1080	Cystic fibrosis	D003550	12865275;8782047;20797923;18360295;19386787;1836029;9545091;17254580;17936667;7682884;15948195;8840112;8166795;8120708;7649531;18301294;7866406;17035430;9084934;9259197;16456419;17020467;16084692;10834512;7545856;19715466;19728845;9271620;14963811;24251786;19324992;17394637;10571955;12938099;17242497;12825202;24440239;11155327;16075239;8044659;22498395;8411024;21416780;9719372;18467194;9254864;1370365;11336401;8253931;10464623;7504691;10794365;14598187;21983161;1937479;11589722;1384321;7509564;11085186;16617247;15000840;7530726;9615214;7525963;12779072;9616231;15371906;9879495;7544320;8649916;1376016;15191910;12706377;11438995;21809164;10639207;11598154;7512981;10660336;20098842;8710774;15784035;10388469;21779978;9366560;8698344;1384328;15537723;17290305;15672947;11015133;1281385;10872417;7691712;11755047;10653145;23359515;8100293;1375186;	1
p|SUB|R|117|H	1080	Cystic fibrosis	D003550	15644056;10103316;12014388;15371904;16266832;7682884;9507391;21875427;19734299;10444722;11069835;1713973;8644747;18394117;7837969;19324992;15997883;11491164;7505690;1376016;11589722;7866406;16051530;16951024;7599637;69510;23378603;12767731;8680406;9259194;9731023;11117575;15354332;15537723;25732475;1479603;7649531;14747162;9550361;11875262;9466061;15246977;16426904;8956039;7539342;10940794;21538969;24440239;24958810;7544788;9374552;8166795;19700644;20797923;7506096;22366207;17015492;8825927;14618962;23164641;18078365;24520399;11070158;19880712;10931414;8889582;25033378;1283148;16617247;11755047;7539448;15371903;8473422;19491865;12411484;10464623;7680769;9259197;7669372;17632692;15239534;12779072;8698344;12955726;8659542;8844213;14500307;	2
p|SUB|R|553|X	1080	Cystic fibrosis	D003550	10794365;12706377;1375186;24310628;7682884;1281385;9719372;7889655;1283148;9084934;1916764;7512981;8034290;16137181;1683481;10660336;9545091;8473422;8276021;7514569;8475954;7545856;9259197;10388469;1551678;1384321;8698344;8782047;10605524;17242497;1551658;12779072;1357180;8641688;1937479;7509564;1362128;8253931;16283068;7638561;22498395;1715309;9238680;9263776;8825054;8120708;16287174;7599637;8019280;7504691;1715308;1551644;24251786;7649531;1301197;11070449;17475917;1721624;14963811;16075239;1376016;7595966;9972102;7866406;11170070;18938114;15482777;7683477;7525963;7908167;20714932;1479603;1713973;9259194;8166795;9615214;17191107;7693946;9154877;1380689;18178635;17020467;7542223;19176844;7691448;10799974;22992393;9853928;15665983;1371263;8680406;	1
p|SUB|R|1162|X	1080	Cystic fibrosis	D003550	21416780;12779072;24310628;7504691;12032730;18178635;1281385;10660336;7509564;9259197;12938099;9183489;17627383;9383031;7526685;8844213;11755047;1381442;9084934;1483707;19728845;8710774;10653145;16051530;16713399;7530610;8740921;20098842;9459003;10794365;24251786;15638824;17394637;18938114;7649531;24758101;1283148;1937479;8707306;7527370;9163660;14963811;	1
p|SUB|R|334|W	1080	Cystic fibrosis	D003550	10794365;15727251;10660336;18938114;1937479;7680769;9813087;21416780;7526685;1551658;11589722;14963811;11883825;12706377;9263776;7868128;11755047;9259194;24758101;7509564;1376016;1483707;9039981;8844211;7542223;15181620;8707306;9259197;17662673;19669005;15698946;17432547;18301294;22292927;7505690;	2
p|SUB|S|549|R	1080	Cystic fibrosis	D003550	10401194;11336401;10764788;7866406;9879495;1301197;19359498;15638824;11015133;10836331;7691712;10571955;9259197;15672947;22293084;10605524;7682884;15332739;10480369;18301294;10652351;10660336;12080183;19645745;14598187;15948195;10206682;12938099;	2
p|SUB|S|549|N	1080	Cystic fibrosis	D003550	7542223;24081349;1281385;19359498;7889655;20797923;12706377;7641788;22293084;7680378;8253931;1721624;15371903;24440239;17716958;19645745;1718974;25042876;1783382;1551658;1283148;8475954;1483707;7682954;9084934;1713973;	2
p|SUB|G|85|E	1080	Cystic fibrosis	D003550	9259197;10571955;1284538;8707306;16423550;12779072;15948195;8710774;25688174;18301294;11336401;9917439;21998193;19324992;1710599;17627383;9271620;15176679;8933333;9781064;17432547;8698344;20098842;14963811;9259194;	2
p|SUB|R|347|P	1080	Cystic fibrosis	D003550	8844213;1376016;1483707;7680769;9813087;7526685;1301197;21654597;1713973;19324992;9259197;12779072;1551658;8641688;21416780;11589722;8535440;15638824;15239534;7678316;1937479;9615214;1284538;12400067;12706377;9259194;16275171;	2
p|SUB|A|455|E	1080	Cystic fibrosis	D003550	21416780;9707310;8886242;7534226;12767731;1536179;19324992;9526613;7542778;9259197;8707298;7599637;9507391;18344710;9154877;7539891;1376016;22390181;9402971;8698344;1713973;10764788;1283148;9654210;9559222;	2
p|SUB|D|1152|H	1080	Cystic fibrosis	D003550	15948195;23670503;21416780;1836029;15070876;10464623;11883825;18301294;11336401;12955726;15371906;16429425;15371909;14764639;9259194;19014055;25033378;15371903;22310382;19843100;22156145;18360295;	2
p|SUB|I|148|T	1080	Cystic fibrosis	D003550	17254580;1284538;8825054;12172395;9526613;1376016;15371908;8698344;15017334;10388469;15287992;23670503;15638824;15371907;10653145;12394343;9305991;25993078;	2
p|SUB|M|470|V	1080	Cystic fibrosis	D003550	16915933;16784904;16137181;18782298;20812883;11069835;1282016;11025834;15716623;15744517;1545831;15580565;15784035;8707306;1371263;17020467;9678705;11446424;	2
p|SUB|R|75|Q	1080	Cystic fibrosis	D003550	16134171;1710599;7543317;14872121;16915933;20977904;14963811;17020467;24451227;25033378;17716958;10950058;9259194;17035430;15744517;	0
p|SUB|R|347|H	1080	Cystic fibrosis	D003550	9550362;11168024;8740923;19359498;11118444;19652440;10660336;9259197;8659542;15537723;7542223;1284538;12706377;	2
p|SUB|R|560|T	1080	Cystic fibrosis	D003550	8680406;1479603;7682884;7540133;9259197;7866406;8698344;8889582;17098864;17242497;1713973;1376016;11589722;	2
p|SUB|R|1066|C	1080	Cystic fibrosis	D003550	16423550;9259197;7543317;15371903;11883825;8710774;14963811;9374552;9375855;8682497;21654597;12032730;	2
p|SUB|I|1234|V	1080	Cystic fibrosis	D003550	19265749;12630722;16617247;23996049;16938751;11924117;15357563;18301294;10605524;15948195;11336127;1284537;	2
p|SUB|Y|122|X	1080	Cystic fibrosis	D003550	1483707;8707306;8860012;16014420;1301197;15463906;15246977;17394637;7691353;	1
p|SUB|R|1158|X	1080	Cystic fibrosis	D003550	19715466;9526613;10388469;17716958;12752573;15638824;8844211;8707306;	2
p|SUB|G|1349|D	1080	Cystic fibrosis	D003550	15163550;15638824;21383017;22293084;19837660;17353351;20053923;7518829;	2
p|SUB|L|206|W	1080	Cystic fibrosis	D003550	15776432;12955726;8707306;7545869;8522333;15371903;10794365;	2
p|SUB|S|1235|R	1080	Cystic fibrosis	D003550	12955726;25033378;11115444;11462247;11186891;19833837;20717170;	2
p|SUB|P|574|H	1080	Cystic fibrosis	D003550	19359498;1376016;7540133;7534226;10764788;16127463;1612746;	2
p|SUB|E|585|X	1080	Cystic fibrosis	D003550	19549452;1284538;17627383;15727251;8707306;15638824;	2
p|SUB|D|1270|N	1080	Cystic fibrosis	D003550	14963811;9950364;8343799;20880762;15287992;25033378;10386624;	2
p|SUB|T|338|I	1080	Cystic fibrosis	D003550	9554753;9259197;21429822;9660057;16931591;9459003;	2
p|SUB|F|508|C	1080	Cystic fibrosis	D003550	1284535;19092444;7682884;15166111;17003560;15580565;1977306;16484308;	1
p|SUB|S|549|I	1080	Cystic fibrosis	D003550	7691712;8253931;1283148;1937479;9263776;9660057;1713973;	2
p|SUB|Q|552|X	1080	Cystic fibrosis	D003550	9163660;19893581;21416780;12779072;10653145;	1
p|SUB|L|997|F	1080	Cystic fibrosis	D003550	9272738;12014388;25033378;21804385;18178635;11462247;20706124;	2
p|SUB|G|178|R	1080	Cystic fibrosis	D003550	1284538;19359498;9305991;22293084;1710599;	2
p|SUB|S|466|X	1080	Cystic fibrosis	D003550	15727251;18951463;17627383;17662673;	2
p|SUB|R|709|X	1080	Cystic fibrosis	D003550	22395041;15744523;9482579;7535742;	2
p|SUB|W|1089|X	1080	Cystic fibrosis	D003550	15948195;11336401;10794365;15371903;	1
p|SUB|T|360|K	1080	Cystic fibrosis	D003550	11336401;7691712;15948195;18301294;	1
p|SUB|G|551|S	1080	Cystic fibrosis	D003550	22293084;7544788;7606851;9163660;	2
p|SUB|S|945|L	1080	Cystic fibrosis	D003550	12955726;9259194;16051530;8910333;	1
p|SUB|R|74|W	1080	Cystic fibrosis	D003550	14963811;15744517;15287992;10386624;20880762;	2
p|SUB|W|1316|X	1080	Cystic fibrosis	D003550	7522901;1721624;7504691;7512981;	1
p|SUB|R|352|Q	1080	Cystic fibrosis	D003550	17716958;7544319;12779072;1284538;	2
p|SUB|S|489|X	1080	Cystic fibrosis	D003550	18388934;9389746;15246977;11390493;22627569;	1
p|SUB|G|1244|E	1080	Cystic fibrosis	D003550	15614862;10388469;22293084;15638824;	2
p|SUB|E|1104|X	1080	Cystic fibrosis	D003550	7537150;25481366;19715466;21329479;	1
p|SUB|R|117|C	1080	Cystic fibrosis	D003550	15482777;9526613;11491164;11788090;	2
p|SUB|R|668|C	1080	Cystic fibrosis	D003550	7543317;17035430;22678879;11495080;	2
p|SUB|Q|359|K	1080	Cystic fibrosis	D003550	7691712;18301294;12706377;15948195;	2
p|SUB|M|1101|K	1080	Cystic fibrosis	D003550	9383031;7680525;19359498;18178635;	2
p|SUB|Q|98|R	1080	Cystic fibrosis	D003550	19652440;16778407;15354332;21779199;	2
p|SUB|R|553|Q	1080	Cystic fibrosis	D003550	1715308;7545856;7682896;19176844;	2
p|SUB|G|550|E	1080	Cystic fibrosis	D003550	17098864;24591578;21152102;	2
p|SUB|V|232|D	1080	Cystic fibrosis	D003550	17331079;24412276;10794365;19625452;23670503;	1
p|SUB|F|494|N	1080	Cystic fibrosis	D003550	21486785;5773;18215773;	2
p|SUB|H|63|D	3077	Cystic fibrosis	D003550	12885340;20199637;10464603;	1
p|SUB|Q|637|R	1080	Cystic fibrosis	D003550	18215773;5773;21486785;	2
p|SUB|V|520|F	1080	Cystic fibrosis	D003550	19324992;10367278;1376016;7599637;	2
p|SUB|S|1255|X	1080	Cystic fibrosis	D003550	9950364;1937479;1301197;7504691;	1
p|SUB|L|558|S	1080	Cystic fibrosis	D003550	8844213;15638824;7542223;	2
p|SUB|R|1070|W	1080	Cystic fibrosis	D003550	18951463;20880762;7539342;12955726;	1
p|SUB|N|34|S	6690	Cystic fibrosis	D003550	11775491;11729110;24451227;15758663;1729110;	2
p|SUB|C|282|Y	3077	Cystic fibrosis	D003550	11216897;12885340;10464603;20199637;	2
p|SUB|Q|220|X	1080	Cystic fibrosis	D003550	16778407;7515303;20691141;	2
p|SUB|S|1455|X	1080	Cystic fibrosis	D003550	15463893;9499426;1546389;	2
p|SUB|Q|493|X	1080	Cystic fibrosis	D003550	8475954;1376016;21858268;10367278;	2
p|SUB|A|561|E	1080	Cystic fibrosis	D003550	24902474;17098864;14623323;	1
p|SUB|L|98|H	N	Cystic fibrosis	D003550	24486872;22581906;21508152;	2
p|SUB|D|572|N	1080	Cystic fibrosis	D003550	21625534;19837660;7541273;	2
p|SUB|P|67|L	1080	Cystic fibrosis	D003550	25732475;9507391;11158459;	2
p|SUB|I|1027|T	1080	Cystic fibrosis	D003550	19774621;17035430;17825628;	1
p|SUB|W|846|X	1080	Cystic fibrosis	D003550	8698348;17825628;12215837;15698945;	1
p|SUB|R|117|L	1080	Cystic fibrosis	D003550	12014388;20706124;7541510;	2
p|SUB|V|348|M	6338	Cystic fibrosis	D003550	23087020;19017867;308702;	2
p|SUB|R|75|X	1080	Cystic fibrosis	D003550	19359498;15727251;11158459;10571955;	1
p|SUB|H|139|L	1080	Cystic fibrosis	D003550	10605524;10834512;16617247;	2
p|SUB|D|110|H	100616102	Cystic fibrosis	D003550	22724884;1713973;1937479;	2
p|SUB|E|60|X	1080	Cystic fibrosis	D003550	11788090;15698945;19359498;8840112;	2
p|SUB|L|1065|P	1080	Cystic fibrosis	D003550	7522211;10388469;15638824;	2
p|SUB|G|149|R	1080	Cystic fibrosis	D003550	7529962;22678879;12955726;	2
p|SUB|A|1006|E	1080	Cystic fibrosis	D003550	7541510;20691141;21858268;	2
p|SUB|P|99|L	1080	Cystic fibrosis	D003550	14872121;8663008;	2
p|SUB|T|1036|N	1080	Cystic fibrosis	D003550	16189704;21416780;	2
p|SUB|R|297|Q	1080	Cystic fibrosis	D003550	11168024;7542223;8818956;	2
p|SUB|R|170|H	1080	Cystic fibrosis	D003550	16617247;25033378;	2
p|SUB|V|754|M	1080	Cystic fibrosis	D003550	23670503;16786510;	2
p|SUB|D|648|V	1080	Cystic fibrosis	D003550	7527370;12913074;	2
p|SUB|Y|1092|X	1080	Cystic fibrosis	D003550	8698344;19359498;9618063;10950058;19265749;	1
p|SUB|I|336|K	1080	Cystic fibrosis	D003550	7505690;10950058;	2
p|SUB|T|83|I	882800	Cystic fibrosis	D003550	10681343;7811002;	2
p|SUB|H|275|Y	N	Cystic fibrosis	D003550	20335065;22696672;	2
p|SUB|E|193|K	1080	Cystic fibrosis	D003550	7529962;9305991;	2
p|SUB|R|1070|P	1080	Cystic fibrosis	D003550	9401006;18951463;	2
p|SUB|S|13|F	1080	Cystic fibrosis	D003550	9554753;11158459;	2
p|SUB|V|317|A	1080	Cystic fibrosis	D003550	8530001;11168024;	2
p|SUB|H|949|Y	1080	Cystic fibrosis	D003550	7522211;8910333;	2
p|SUB|R|766|K	1080	Cystic fibrosis	D003550	17098864;24591578;	2
p|SUB|D|614|G	1080	Cystic fibrosis	D003550	16478680;11462247;8406518;	2
p|SUB|F|61|L	6337	Cystic fibrosis	D003550	20054153;19462466;	2
p|SUB|R|122|H	5644	Cystic fibrosis	D003550	1729110;11775491;11729110;	2
p|SUB|R|16|G	154	Cystic fibrosis	D003550	22950544;12142724;	2
p|SUB|R|764|X	1080	Cystic fibrosis	D003550	10915740;11788090;	2
p|SUB|R|851|L	1080	Cystic fibrosis	D003550	10794365;9439669;	1
p|SUB|S|912|L	1080	Cystic fibrosis	D003550	7522211;15744523;	2
p|SUB|L|69|H	1080	Cystic fibrosis	D003550	25042876;18782298;	2
p|SUB|E|92|K	1080	Cystic fibrosis	D003550	7689896;18178635;	2
p|SUB|D|192|G	1080	Cystic fibrosis	D003550	10653145;7516305;	2
p|SUB|V|456|A	1080	Cystic fibrosis	D003550	17035430;22395041;	2
p|SUB|I|506|V	N	Cystic fibrosis	D003550	15166111;1977306;1976598;	2
p|SUB|M|348|K	1080	Cystic fibrosis	D003550	8406518;8865181;15614862;	1
p|SUB|E|822|X	N	Cystic fibrosis	D003550	12752573;9003508;	2
p|SUB|L|1093|P	1080	Cystic fibrosis	D003550	10649505;11158459;	1
p|SUB|R|29|K	1080	Cystic fibrosis	D003550	17098864;24591578;	2
p|SUB|G|544|S	1080	Cystic fibrosis	D003550	8530001;11168024;	2
p|SUB|D|87|N	882800	Cystic fibrosis	D003550	7811002;10681343;	2
p|SUB|Q|27|E	154	Cystic fibrosis	D003550	22950544;12142724;	2
p|SUB|L|183|I	1080	Cystic fibrosis	D003550	17716958;17035430;	2
p|SUB|F|429|S	1080	Cystic fibrosis	D003550	5773;18215773;	2
p|SUB|R|516|K	1080	Cystic fibrosis	D003550	17098864;24591578;	1
p|SUB|G|970|D	1080	Cystic fibrosis	D003550	11158459;10453741;	2
p|SUB|G|970|R	1080	Cystic fibrosis	D003550	8910333;22293084;	2
p|SUB|S|1251|N	1080	Cystic fibrosis	D003550	1284535;22293084;	2
p|SUB|L|346|P	N	Cystic fibrosis	D003550	8865181;7513296;	2
p|SUB|S|895|N	1080	Cystic fibrosis	D003550	12874665;10925568;	2
p|SUB|Q|685|X	1080	Cystic fibrosis	D003550	10653145;7516305;	2
p|SUB|L|1077|P	1080	Cystic fibrosis	D003550	15638824;24225052;	2
p|SUB|D|979|A	1080	Cystic fibrosis	D003550	9550362;11118444;	2
p|SUB|S|158|N	1080	Cystic fibrosis	D003550	18782298;12820707;	2
p|SUB|R|553|G	1080	Cystic fibrosis	D003550	11168024;8530001;	1
p|SUB|K|710|X	1080	Cystic fibrosis	D003550	22892530;8707306;	2
p|SUB|R|258|G	1080	Cystic fibrosis	D003550	19810821;7529962;	2
p|SUB|Q|890|X	3938	Cystic fibrosis	D003550	7522211;8710774;9526613;	2
p|SUB|Y|569|D	1080	Cystic fibrosis	D003550	9482579;19645745;	2
p|SUB|R|785|X	1080	Cystic fibrosis	D003550	19715466;	2
p|SUB|R|347|L	N	Cystic fibrosis	D003550	22787562;	2
p|SUB|V|1147|I	1080	Cystic fibrosis	D003550	12439892;	2
p|SUB|D|443|Y	1080	Cystic fibrosis	D003550	22678879;	2
p|SUB|V|562|L	1080	Cystic fibrosis	D003550	8956039;	2
p|SUB|V|562|I	1080	Cystic fibrosis	D003550	17098864;21858268;	2
p|SUB|Q|493|P	1080	Cystic fibrosis	D003550	12439892;	2
p|SUB|E|608|G	1080	Cystic fibrosis	D003550	12439892;	2
p|SUB|S|531|P	1080	Cystic fibrosis	D003550	18463004;	2
p|SUB|K|1250|A	1080	Cystic fibrosis	D003550	18595696;	1
p|SUB|G|654|S	6426	Cystic fibrosis	D003550	12913074;	2
p|SUB|G|480|C	1080	Cystic fibrosis	D003550	7757078;	2
p|SUB|G|622|D	1080	Cystic fibrosis	D003550	15354332;19833837;	1
p|SUB|I|530|L	1080	Cystic fibrosis	D003550	18782298;	2
p|SUB|P|99|A	1080	Cystic fibrosis	D003550	8663008;	2
p|SUB|G|1127|E	1080	Cystic fibrosis	D003550	19833837;	1
p|SUB|G|54|R	N	Cystic fibrosis	D003550	22581906;	2
p|SUB|V|232|N	1080	Cystic fibrosis	D003550	24412276;	2
p|SUB|T|1036|I	1080	Cystic fibrosis	D003550	17662673;	1
p|SUB|S|515|G	142	Cystic fibrosis	D003550	10931893;	2
p|SUB|F|494|L	1080	Cystic fibrosis	D003550	25042876;	2
p|SUB|G|553|X	1080	Cystic fibrosis	D003550	19645745;	2
p|SUB|W|1089|R	1080	Cystic fibrosis	D003550	7537150;	2
p|SUB|H|139|R	1080	Cystic fibrosis	D003550	7541510;	2
p|SUB|E|543|A	1080	Cystic fibrosis	D003550	25042876;	2
p|SUB|F|1286|S	100616102	Cystic fibrosis	D003550	8097485;	2
p|SUB|W|1145|R	1080	Cystic fibrosis	D003550	17662673;	2
p|SUB|C|524|Y	N	Cystic fibrosis	D003550	24433235;	2
p|SUB|W|1145|C	1080	Cystic fibrosis	D003550	24412276;	2
p|SUB|Y|362|X	1080	Cystic fibrosis	D003550	12000363;	2
p|SUB|S|<300|E	N	Cystic fibrosis	D003550	16202783;	2
p|SUB|E|13|R	N	Cystic fibrosis	D003550	9660804;	2
p|SUB|W|1182|X	6690	Cystic fibrosis	D003550	7530610;	2
p|SUB|G|511|D	1080	Cystic fibrosis	D003550	25732475;	2
p|SUB|V|510|C	1080	Cystic fibrosis	D003550	19761259;	2
p|SUB|L|10|P	1760	Cystic fibrosis	D003550	17406643;	2
p|SUB|C|276|X	1080	Cystic fibrosis	D003550	7541510;	2
p|SUB|W|57|R	1080	Cystic fibrosis	D003550	16051530;	1
p|SUB|Q|1281|X	1080	Cystic fibrosis	D003550	9439669;	2
p|SUB|H|1375|N	1080	Cystic fibrosis	D003550	19202204;	2
p|SUB|S|977|F	1080	Cystic fibrosis	D003550	23361109;	1
p|SUB|G|139|R	6122	Cystic fibrosis	D003550	21263048;	2
p|SUB|Q|207|L	1080	Cystic fibrosis	D003550	24412276;	2
p|SUB|Q|1291|X	1080	Cystic fibrosis	D003550	15716623;	2
p|SUB|L|32|M	1080	Cystic fibrosis	D003550	23810505;	2
p|SUB|E|217|G	1080	Cystic fibrosis	D003550	11589722;	1
p|SUB|Q|207|A	1080	Cystic fibrosis	D003550	24412276;	2
p|SUB|Y|275|X	1080	Cystic fibrosis	D003550	10794365;	2
p|SUB|G|98|R	1080	Cystic fibrosis	D003550	11158459;	2
p|SUB|S|1255|P	1080	Cystic fibrosis	D003550	22293084;	2
p|SUB|L|101|X	1080	Cystic fibrosis	D003550	21296036;	2
p|SUB|E|692|X	1080	Cystic fibrosis	D003550	9439669;	2
p|SUB|S|1118|F	1080	Cystic fibrosis	D003550	19774621;	2
p|SUB|F|508/|Y	100616102	Cystic fibrosis	D003550	7684944;	2
p|SUB|F|508/|N	1080	Cystic fibrosis	D003550	7693946;	2
p|SUB|Y|239|D	81502	Cystic fibrosis	D003550	24917582;	2
p|SUB|D|651|N	1080	Cystic fibrosis	D003550	12913074;	2
p|SUB|R|1066|S	N	Cystic fibrosis	D003550	8682497;	2
p|SUB|G|551|X	1080	Cystic fibrosis	D003550	19645745;	2
p|SUB|G|115|X	1080	Cystic fibrosis	D003550	10605524;	2
p|SUB|F|1018|L	406	Cystic fibrosis	D003550	19258280;	2
p|SUB|W|1204|X	N	Cystic fibrosis	D003550	7522211;	2
p|SUB|R|533|X	1080	Cystic fibrosis	D003550	11589722;	2
p|SUB|R|1066|H	1080	Cystic fibrosis	D003550	23670503;8682497;	2
p|SUB|C|<300|E	N	Cystic fibrosis	D003550	16202783;	2
p|SUB|R|1066|L	N	Cystic fibrosis	D003550	8682497;	2
p|SUB|I|602|S	7097	Cystic fibrosis	D003550	23403223;	2
p|SUB|F|87|I	1080	Cystic fibrosis	D003550	25042876;	2
p|SUB|S|410|N	142	Cystic fibrosis	D003550	10931893;	2
p|SUB|K|68|E	1080	Cystic fibrosis	D003550	12439892;	1
p|SUB|G|152|D	6122	Cystic fibrosis	D003550	21263048;	2
p|SUB|K|978|C	1080	Cystic fibrosis	D003550	20952391;	2
p|SUB|H|134|A	1773	Cystic fibrosis	D003550	8710851;	2
p|SUB|H|148|Q	820	Cystic fibrosis	D003550	12832418;	2
p|SUB|N|189|K	1080	Cystic fibrosis	D003550	16454991;	2
p|SUB|T|1220|I	1080	Cystic fibrosis	D003550	9272738;	2
p|SUB|P|123|H	6620	Cystic fibrosis	D003550	15365127;	2
p|SUB|D|299|G	7099	Cystic fibrosis	D003550	16830219;	2
p|SUB|R|312|S	5029	Cystic fibrosis	D003550	16495779;	2
p|SUB|R|74|Q	1080	Cystic fibrosis	D003550	25033378;	2
p|SUB|N|1303|H	N	Cystic fibrosis	D003550	1284537;	2
p|SUB|P|750|L	1080	Cystic fibrosis	D003550	10798368;	2
p|SUB|Q|493|L	1080	Cystic fibrosis	D003550	18782298;	2
p|SUB|A|476|E	142	Cystic fibrosis	D003550	10931893;	2
p|SUB|D|1270|E	1080	Cystic fibrosis	D003550	25042876;	2
p|SUB|T|164|I	154	Cystic fibrosis	D003550	12142724;	2
p|SUB|D|105|G	4153	Cystic fibrosis	D003550	17045845;	2
p|SUB|Q|1352|H	1080	Cystic fibrosis	D003550	23514810;	2
p|SUB|M|11|T	6441	Cystic fibrosis	D003550	20457545;	2
p|SUB|I|152|L	820	Cystic fibrosis	D003550	12832418;	2
p|SUB|Y|247|X	N	Cystic fibrosis	D003550	9003508;	2
p|SUB|T|313|M	6338	Cystic fibrosis	D003550	17560176;	2
p|SUB|L|67|Y	820	Cystic fibrosis	D003550	25884905;	2
p|SUB|R|334|C	5029	Cystic fibrosis	D003550	16495779;	2
p|SUB|G|442|V	6338	Cystic fibrosis	D003550	19017867;	2
p|SUB|S|520|C	N	Cystic fibrosis	D003550	20054153;	2
p|SUB|Q|30|X	1080	Cystic fibrosis	D003550	7517264;	1
p|SUB|N|74|K	N	Cystic fibrosis	D003550	9660804;	2
p|SUB|Q|151|X	1080	Cystic fibrosis	D003550	7515303;	2
p|SUB|A|1067|V	1080	Cystic fibrosis	D003550	7539342;	2
p|SUB|G|27|R	1080	Cystic fibrosis	D003550	16423550;	1
p|SUB|G|1047|R	1080	Cystic fibrosis	D003550	16275171;	2
p|SUB|F|650|L	1080	Cystic fibrosis	D003550	17035430;	2
p|SUB|V|211|A	4397527	Cystic fibrosis	D003550	23302581;	2
p|SUB|L|117|X	1080	Cystic fibrosis	D003550	10605524;	2
p|SUB|L|293|S	4397527	Cystic fibrosis	D003550	23302581;	2
p|SUB|A|394|V	1080	Cystic fibrosis	D003550	17035430;	2
p|SUB|V|70|M	6620	Cystic fibrosis	D003550	15365127;	2
p|SUB|K|166|E	1080	Cystic fibrosis	D003550	9067754;	2
p|SUB|A|349|V	1080	Cystic fibrosis	D003550	11168024;	2
p|SUB|G|314|E	1080	Cystic fibrosis	D003550	18178635;	2
p|SUB|Q|179|K	1080	Cystic fibrosis	D003550	11668613;	2
p|SUB|W|401|F	1080	Cystic fibrosis	D003550	20861014;	2
p|SUB|T|351|S	1080	Cystic fibrosis	D003550	23670503;	2
p|SUB|R|1006|H	1080	Cystic fibrosis	D003550	10653145;	2
p|SUB|N|1224|K	1080	Cystic fibrosis	D003550	19833837;	2
p|SUB|W|401|Y	1080	Cystic fibrosis	D003550	20861014;	2
p|SUB|H|1348|G	1080	Cystic fibrosis	D003550	20861014;	2
p|SUB|Q|1071|P	N	Cystic fibrosis	D003550	7522211;	2
p|SUB|G|27|X	1080	Cystic fibrosis	D003550	7515303;	2
p|SUB|C|1344|S	1080	Cystic fibrosis	D003550	17035430;	2
p|SUB|E|588|V	1080	Cystic fibrosis	D003550	17481968;	2
p|SUB|I|539|T	1080	Cystic fibrosis	D003550	21152102;	2
p|SUB|W|19|X	N	Cystic fibrosis	D003550	23587593;	2
p|SUB|C|225|R	1080	Cystic fibrosis	D003550	9374552;	2
p|SUB|H|609|R	1080	Cystic fibrosis	D003550	19457724;	2
p|SUB|M|220|I	N	Cystic fibrosis	D003550	21508152;	2
p|SUB|D|1370|N	1080	Cystic fibrosis	D003550	19837660;	2
p|SUB|G|126|S	1080	Cystic fibrosis	D003550	25042876;	2
p|SUB|V|114|I	6337	Cystic fibrosis	D003550	19462466;	2
p|SUB|A|61|V	N	Cystic fibrosis	D003550	23991093;	2
p|SUB|Y|67|L	820	Cystic fibrosis	D003550	25884905;	2
p|SUB|G|524|X	N	Cystic fibrosis	D003550	1551678;	2
p|SUB|I|507|V	N	Cystic fibrosis	D003550	19359498;	2
p|SUB|G|1244|V	1080	Cystic fibrosis	D003550	15744523;	2
p|SUB|G|1244|R	1080	Cystic fibrosis	D003550	16635477;	2
p|SUB|L|541|P	1080	Cystic fibrosis	D003550	10050655;	2
p|SUB|A|114|R	N	Cystic fibrosis	D003550	11316652;	2
p|SUB|G|589|S	6338	Cystic fibrosis	D003550	17560176;	1
p|SUB|G|126|D	1080	Cystic fibrosis	D003550	8163293;	2
p|SUB|C|508|R	5310	Cystic fibrosis	D003550	17048214;	2
p|SUB|R|82|L	6362	Cystic fibrosis	D003550	10681343;	2
p|SUB|A|114|F	N	Cystic fibrosis	D003550	9660804;	2
p|SUB|W|493|R	6337	Cystic fibrosis	D003550	20194130;21917531;	2
p|SUB|P|67|S	1080	Cystic fibrosis	D003550	17495464;	2
p|SUB|S|297|T	N	Cystic fibrosis	D003550	21508152;	2
p|SUB|G|314|R	1080	Cystic fibrosis	D003550	17020467;	2
p|SUB|Y|65|R	1773	Cystic fibrosis	D003550	8710851;	2
p|SUB|M|220|L	N	Cystic fibrosis	D003550	24486872;	2
p|SUB|D|53|R	1773	Cystic fibrosis	D003550	8710851;	2
p|SUB|K|1177|X	1080	Cystic fibrosis	D003550	16436643;	2
p|SUB|H|199|R	1080	Cystic fibrosis	D003550	15084222;	2
p|SUB|Y|65|A	1773	Cystic fibrosis	D003550	8710851;	2
p|SUB|P|205|S	1080	Cystic fibrosis	D003550	8663008;25363320;	2
p|SUB|M|220|T	N	Cystic fibrosis	D003550	22581906;	2
p|SUB|H|111|R	N	Cystic fibrosis	D003550	11535791;	2
p|SUB|H|954|P	1080	Cystic fibrosis	D003550	19202204;	2
p|SUB|L|73|F	1080	Cystic fibrosis	D003550	19833837;	2
p|SUB|L|323|P	1080	Cystic fibrosis	D003550	23810505;	2
p|SUB|E|92|X	1080	Cystic fibrosis	D003550	7512993;	2
p|SUB|H|111|I	N	Cystic fibrosis	D003550	11535791;	2
p|SUB|V|573|I	6337	Cystic fibrosis	D003550	19017867;	2
p|SUB|E|656|X	1080	Cystic fibrosis	D003550	12913074;	2
p|SUB|Q|414|X	1080	Cystic fibrosis	D003550	7505767;	2
p|SUB|L|327|R	1080	Cystic fibrosis	D003550	8992448;	0
p|SUB|L|568|X	1080	Cystic fibrosis	D003550	9067754;	1
p|SUB|Q|525|X	1080	Cystic fibrosis	D003550	7515303;	1
p|SUB|H|252|A	1773	Cystic fibrosis	D003550	8710851;	2
p|SUB|M|220|K	N	Cystic fibrosis	D003550	21508152;	2
p|SUB|F|693|L	N	Cystic fibrosis	D003550	8406518;	2
p|SUB|V|201|M	1080	Cystic fibrosis	D003550	10794365;15287992;	1
p|SUB|Y|913|C	N	Cystic fibrosis	D003550	1347644;	2
p|SUB|V|456|F	1080	Cystic fibrosis	D003550	7505767;	2
p|SUB|D|192|N	1080	Cystic fibrosis	D003550	9272738;	1
p|SUB|Y|431|C	N	Cystic fibrosis	D003550	21508152;	2
p|SUB|F|508|R	1080	Cystic fibrosis	D003550	1699669;	2
p|SUB|V|470|M	1080	Cystic fibrosis	D003550	23514810;	2
p|SUB|S|12|F	1080	Cystic fibrosis	D003550	9554753;	2
p|SUB|R|553|M	1080	Cystic fibrosis	D003550	7682896;	2
p|SUB|F|311|L	1080	Cystic fibrosis	D003550	19459534;	2
p|SUB|A|559|T	1080	Cystic fibrosis	D003550	23670503;	2
p|SUB|G|58|E	1080	Cystic fibrosis	D003550	10794365;	2
p|SUB|K|481|E	1080	Cystic fibrosis	D003550	16189704;	2
p|SUB|N|287|Y	1080	Cystic fibrosis	D003550	9401006;	2
p|SUB|L|375|F	1080	Cystic fibrosis	D003550	18796364;	1
p|SUB|C|578|L	N	Cystic fibrosis	D003550	15039235;	2
p|SUB|K|1302|X	1080	Cystic fibrosis	D003550	21198395;	2
p|SUB|K|464|A	1080	Cystic fibrosis	D003550	19837660;	2
p|SUB|K|464|L	1080	Cystic fibrosis	D003550	7545672;	2
p|SUB|K|464|M	1080	Cystic fibrosis	D003550	1699669;	2
p|SUB|K|464|H	1080	Cystic fibrosis	D003550	7545672;	1
p|SUB|E|27|Q	154	Cystic fibrosis	D003550	22950544;	2
p|SUB|G|85|V	1080	Cystic fibrosis	D003550	9439669;	1
p|SUB|H|27|A	N	Cystic fibrosis	D003550	10768936;	2
p|SUB|G|451|V	1080	Cystic fibrosis	D003550	16189704;	2
p|SUB|S|589|T	1080	Cystic fibrosis	D003550	16051530;	2
p|SUB|A|566|D	1080	Cystic fibrosis	D003550	17662673;	2
p|SUB|L|96|F	N	Cystic fibrosis	D003550	15864133;	2
p|SUB|I|1203|V	1080	Cystic fibrosis	D003550	19715466;	2
p|SUB|W|1098|L	1080	Cystic fibrosis	D003550	18178635;	2
p|SUB|L|481|Q	6340	Cystic fibrosis	D003550	17560176;	2
p|SUB|W|1098|C	1080	Cystic fibrosis	D003550	10798368;	2
p|SUB|F|1099|L	1080	Cystic fibrosis	D003550	16189704;	2
p|SUB|T|1057|A	1080	Cystic fibrosis	D003550	23670503;	2
p|SUB|W|1098|R	1080	Cystic fibrosis	D003550	7537150;	2
p|SUB|A|309|D	1080	Cystic fibrosis	D003550	12014388;	2
p|SUB|L|467|P	1080	Cystic fibrosis	D003550	20510657;	2
p|SUB|E|1329|Q	1080	Cystic fibrosis	D003550	18782298;	2
p|SUB|M|1|T	1080	Cystic fibrosis	D003550	22299590;	2
p|SUB|G|1249|E	1080	Cystic fibrosis	D003550	8880589;	2
p|SUB|P|184|S	100616102	Cystic fibrosis	D003550	10792719;	2
p|SUB|L|1324|P	1080	Cystic fibrosis	D003550	16596947;	2
p|SUB|P|99|G	1080	Cystic fibrosis	D003550	8663008;	2
p|SUB|S|357|N	1179	Cystic fibrosis	D003550	20179644;	2
p|SUB|S|118|P	1080	Cystic fibrosis	D003550	25042876;	2
p|SUB|S|492|F	1080	Cystic fibrosis	D003550	11158459;	2
p|SUB|R|1162|L	1080	Cystic fibrosis	D003550	17035430;	2
p|SUB|H|949|L	1080	Cystic fibrosis	D003550	16189704;	2
p|SUB|I|1023|R	1080	Cystic fibrosis	D003550	22992393;	2
p|SUB|L|46|P	5029	Cystic fibrosis	D003550	16495779;	2
p|SUB|N|363|S	2908	Cystic fibrosis	D003550	18047640;	2
p|SUB|L|88|X	1080	Cystic fibrosis	D003550	18955805;	2
p|SUB|R|31|L	1080	Cystic fibrosis	D003550	7537150;	2
p|SUB|S|100|A	6279	Cystic fibrosis	D003550	17702859;	2
p|SUB|R|408|W	5053	Cystic fibrosis	D003550	7691449;	2
p|SUB|R|31|C	1080	Cystic fibrosis	D003550	9272738;	2
p|SUB|N|13031|K	N	Cystic fibrosis	D003550	10923221;	2
p|SUB|L|548|Q	1080	Cystic fibrosis	D003550	16378323;	2
p|SUB|L|441|P	1080	Cystic fibrosis	D003550	20052366;	2
p|SUB|V|1190|P	1080	Cystic fibrosis	D003550	8992448;	2
p|SUB|V|101|F	N	Cystic fibrosis	D003550	21508152;	2
p|SUB|L|13|C	948	Cystic fibrosis	D003550	15012784;	2
p|SUB|R|75|G	1080	Cystic fibrosis	D003550	22299590;	2
p|SUB|R|555|K	1080	Cystic fibrosis	D003550	17098864;24591578;	2
p|SUB|G|1265|R	1080	Cystic fibrosis	D003550	25688174;	2
p|SUB|S|42|F	2638	Cystic fibrosis	D003550	7541510;	2
p|SUB|F|157|C	1080	Cystic fibrosis	D003550	25042876;	2
p|SUB|F|495|I	N	Cystic fibrosis	D003550	21508152;	2
p|SUB|M|1028|I	1080	Cystic fibrosis	D003550	9521595;	2
p|SUB|Y|121|F	N	Cystic fibrosis	D003550	24486872;	2
p|SUB|H|139|Q	1080	Cystic fibrosis	D003550	25042876;	1
p|SUB|M|469|V	1080	Cystic fibrosis	D003550	22299590;	2
p|SUB|K|1250|M	1080	Cystic fibrosis	D003550	19837660;	2
p|SUB|C|491|S	1080	Cystic fibrosis	D003550	16189704;	2
p|SUB|G|437|D	1080	Cystic fibrosis	D003550	19202204;	2
p|SUB|E|746;29|A	1080	Cystic fibrosis	D003550	25501174;	2
p|SUB|G|576|A	1080	Cystic fibrosis	D003550	22678879;	2
p|SUB|D|110|E	1080	Cystic fibrosis	D003550	11883825;	2
p|SUB|T|582|R	1080	Cystic fibrosis	D003550	9439669;	2
p|SUB|L|927|P	1080	Cystic fibrosis	D003550	17481968;	2
p|SUB|Y|563|N	1080	Cystic fibrosis	D003550	10764788;	2
p|SUB|M|1137|V	1080	Cystic fibrosis	D003550	7543317;	2
p|SUB|F|1074|L	1080	Cystic fibrosis	D003550	9439669;	2
p|SUB|Q|98|H	1080	Cystic fibrosis	D003550	10834512;	2
p|SUB|D|979|V	1080	Cystic fibrosis	D003550	9401110;	2
p|SUB|W|277|R	1080	Cystic fibrosis	D003550	16423550;	2
p|SUB|I|1336|K	1080	Cystic fibrosis	D003550	10950058;	2
p|SUB|A|16|V	5644	Cystic fibrosis	D003550	11775491;	2
p|SUB|S|559|N	1080	Cystic fibrosis	D003550	22299590;	2
p|SUB|Q|98|X	N	Cystic fibrosis	D003550	9482579;	2
p|SUB|R|1283|M	1080	Cystic fibrosis	D003550	15618584;	2
p|SUB|H|1085|R	1080	Cystic fibrosis	D003550	15141088;	2
p|SUB|P|4503|A	N	Cystic fibrosis	D003550	12719971;	2
p|SUB|S|>300|E	N	Cystic fibrosis	D003550	16202783;	2
p|SUB|K|310|M	51761	Cystic fibrosis	D003550	11952911;	2
p|SUB|A|204|T	1080	Cystic fibrosis	D003550	19017867;	2
p|SUB|K|127|R	6446	Cystic fibrosis	D003550	11509829;	1
p|SUB|F|1107|L	1080	Cystic fibrosis	D003550	23810505;	2
p|SUB|G|149|X	1080	Cystic fibrosis	D003550	17716958;	2
p|SUB|W|356|C	1080	Cystic fibrosis	D003550	24412276;	2
p|SUB|E|664|X	1080	Cystic fibrosis	D003550	12913074;	2
p|SUB|G|136|R	N	Cystic fibrosis	D003550	15864133;	2
p|SUB|H|199|Y	1080	Cystic fibrosis	D003550	8844213;	2
p|SUB|Y|852|F	1080	Cystic fibrosis	D003550	25042876;	2
p|SUB|V|322|A	1080	Cystic fibrosis	D003550	8530001;	2
p|SUB|I|502|T	1080	Cystic fibrosis	D003550	15638824;	2
p|SUB|A|205|L	820	Cystic fibrosis	D003550	25884905;	2
p|SUB|H|1054|D	1080	Cystic fibrosis	D003550	7505690;	2
p|SUB|S|158|T	1080	Cystic fibrosis	D003550	16189704;	2
p|SUB|P|1013|L	1080	Cystic fibrosis	D003550	9521595;	2
p|SUB|C|>300|E	N	Cystic fibrosis	D003550	16202783;	2
p|SUB|P|55|S	6690	Cystic fibrosis	D003550	24451227;	0
p|SUB|E|1371|S	1080	Cystic fibrosis	D003550	16484308;	2
p|SUB|Y|569|C	1080	Cystic fibrosis	D003550	17627383;	2
p|SUB|V|67|K	1773	Cystic fibrosis	D003550	8710851;	2
p|SUB|L|967|S	1080	Cystic fibrosis	D003550	25033378;	2
p|SUB|L|205|A	820	Cystic fibrosis	D003550	25884905;	2
p|SUB|R|347|D	1080	Cystic fibrosis	D003550	7694154;	2
p|SUB|R|347|E	1080	Cystic fibrosis	D003550	9813087;	2
p|SUB|G|628|R	1080	Cystic fibrosis	D003550	11186891;	2
p|SUB|F|508/|X	100616102	Cystic fibrosis	D003550	7684944;	2
p|SUB|R|1070|Q	1080	Cystic fibrosis	D003550	15727251;	2
p|SUB|C|16|D	N	Cystic fibrosis	D003550	8312835;	2
p|SUB|R|560|S	N	Cystic fibrosis	D003550	9482579;	2
p|SUB|T|665|S	1080	Cystic fibrosis	D003550	12913074;	2
p|SUB|G|91|R	1080	Cystic fibrosis	D003550	21998193;	2
p|SUB|D|579|G	1080	Cystic fibrosis	D003550	1546389;15638824;	2
p|SUB|F|1052|V	1080	Cystic fibrosis	D003550	11883825;	2
p|SUB|V|89|L	6716	PCA	D011471	16039774;25735326;12771801;19760631;17823934;12712437;12869400;11588134;11847524;11303586;18306354;16018939;11440959;17376218;10749132;11164181;16716118;11381197;18268111;14991867;25310105;15477877;17448593;18483391;19914946;24052700;12746845;19215786;24277450;18780294;21177315;12042668;9067262;11340572;10606227;10469617;26214411;12446983;12210487;23277398;17136762;19443907;	0
p|SUB|R|462|Q	6041	PCA	D011471	21573232;18767027;17020975;15824169;20936978;15981205;12022038;24046815;21447170;18382242;18823818;16054567;15534086;15714208;23098452;16114055;17407163;23554651;18289577;14583476;22083266;20371060;20576103;21656378;16609730;17627168;12415269;11941539;15330212;12915880;21499914;20576793;19835577;23305518;17234723;203710;18189233;	2
p|SUB|P|504|S	23600	PCA	D011471	25422221;15297968;20686300;23676536;12218573;25684494;14506641;22228894;20664974;14645345;16324196;12459625;12766580;21176184;10749139;19688071;24879833;24712326;16844561;15842047;16082251;25210517;16006883;19655267;16723845;15505533;17067752;17134736;12673556;15619204;14642549;12893336;21441411;16932031;16681682;15323145;20577606;19638170;12131160;14608901;25746939;	2
p|SUB|G|84|E	10481	PCA	D011471	23393222;26108461;24310616;24148311;23334858;25335771;23318356;25629170;23292082;22841674;23457453;23541221;23722471;25874003;23099437;25595936;23064873;23475555;25825985;22718278;23036981;22781434;23396964;24026887;22714738;22236224;23129385;25206306;24722062;24550738;	2
p|SUB|W|741|C	367	PCA	D011471	22151347;21907706;22174412;19390783;22275373;19138519;15256534;22094279;22496481;19389135;17373727;24167630;24146017;25634071;26009876;11742035;21773856;19790238;16141232;16266977;23436650;	1
p|SUB|S|217|L	60528	PCA	D011471	12783937;20119870;18767027;14504198;15368467;14625808;16114055;15863270;11507049;12373607;12522685;10986046;24052700;11254448;18375959;11522646;12384782;12949798;20231859;	1
p|SUB|H|874|Y	367	PCA	D011471	19138519;12886517;19390783;23813737;9092797;16081517;22151347;18037956;24858353;24167630;25712683;18829484;21664945;12115546;18819937;21907706;24146017;10811100;17591767;	2
p|SUB|A|541|T	60528	PCA	D011471	11507049;20119870;20231859;15863270;14504198;18375959;12373607;10986046;12783937;11254449;24052700;11522646;11254448;12522685;15368467;12949798;14625808;	1
p|SUB|I|105|V	2950	PCA	D011471	22180037;16235991;23146971;16173036;12010858;19568698;17059341;23977100;17548691;15542263;15195126;15616829;23843029;15527908;23494181;17067754;	1
p|SUB|D|541|E	6041	PCA	D011471	15534086;15714208;17020975;21499914;21656378;22083266;18295551;14583476;12915880;20576793;23554651;17627168;16114055;18189233;24046815;18436282;	1
p|SUB|R|3327|H	367	PCA	D011471	1729259;3491674;3420036;3307445;2254090;23861347;1992476;3079588;10218135;11713589;1583064;10088621;3975175;2960958;7654020;8717469;	2
p|SUB|R|399|Q	7515	PCA	D011471	20495366;21345510;19914098;17486273;19428062;23684781;19914697;17196815;21647176;14744728;25262700;25927275;16030105;	1
p|SUB|F|876|L	367	PCA	D011471	25563847;24019330;25712683;23842682;23779130;24565895;26083457;26009876;23580326;24146017;	2
p|SUB|T|877|A	367	PCA	D011471	24100013;25409505;10811100;7650017;21383160;14744261;12573819;8827083;24167630;	2
p|SUB|S|100|P	4582	PCA	D011471	14672411;11914499;11888886;11085537;15474988;26125892;17486081;8977631;16618209;18452169;17667550;21842120;	0
p|SUB|A|49|T	6716	PCA	D011471	15711606;11847524;11588134;12815006;11381197;24052700;11340572;16018939;	2
p|SUB|P|275|A	4481	PCA	D011471	14614006;16287155;16114055;15042613;16425212;17627168;17768178;18436282;	2
p|SUB|S|326|C	4968	PCA	D011471	14634453;16569655;21914193;11956079;24649009;19914098;19914697;22279581;22890093;	1
p|SUB|P|35|V	4629	PCA	D011471	17062692;17032503;15837762;19881957;12712403;20509933;19996218;	2
p|SUB|L|432|V	1545	PCA	D011471	22327650;23861929;24453031;15330195;22610071;22504876;11221602;17548691;	2
p|SUB|K|751|Q	2068	PCA	D011471	16030105;22644997;22890093;14744728;20495366;23771356;23973729;	2
p|SUB|D|312|N	2068	PCA	D011471	22890093;23771356;19914098;24933002;22644997;23973729;14744728;	1
p|SUB|R|3327|G	56975	PCA	D011471	8989919;1394210;21533353;1583064;2004359;3684786;8500228;1284786;	2
p|SUB|V|158|M	1312	PCA	D011471	17760745;23116175;21772887;16126332;23257985;16569655;23096092;	2
p|SUB|R|293|X	4481	PCA	D011471	16287155;16114055;15734964;17627168;14614006;16425212;15042613;	2
p|SUB|Q|640|X	367	PCA	D011471	23418075;24887556;26318637;17534890;18497078;22362413;	2
p|SUB|P|501|S	2625	PCA	D011471	18234278;17721190;24631410;17667550;18254784;18670358;	2
p|SUB|D|9902|A	157695	PCA	D011471	25189164;19536890;16752945;22001436;24957547;26017401;	2
p|SUB|R|726|L	367	PCA	D011471	10589774;11103816;14665948;12539229;12602915;	2
p|SUB|W|741|L	367	PCA	D011471	22746350;22174412;15833816;21907706;20878136;	1
p|SUB|I|97|L	6041	PCA	D011471	12022038;14583476;24046815;15714208;22083266;	1
p|SUB|R|194|W	7515	PCA	D011471	21647176;20495366;17486273;17196815;24492938;21345510;	1
p|SUB|R|72|P	6387	PCA	D011471	20855462;21396839;25213701;11746272;21778786;17785557;	2
p|SUB|P|198|L	6648	PCA	D011471	22699881;21636625;24437375;18563616;21993316;	0
p|SUB|E|231|G	367	PCA	D011471	12083956;11063747;22275114;15657128;	2
p|SUB|S|81|A	367	PCA	D011471	21799006;20980437;22275373;17043241;	2
p|SUB|D|85|Y	7367	PCA	D011471	15126881;15065092;11129427;23098242;	2
p|SUB|R|280|H	7515	PCA	D011471	17486273;21345510;18582155;25927275;	1
p|SUB|S|194|A	8772	PCA	D011471	12417047;19955841;15001534;15906275;	2
p|SUB|Q|63|L	8715	PCA	D011471	10435593;11980660;12649199;22504159;	0
p|SUB|V|16|A	2876	PCA	D011471	18582155;20012093;17646272;24437375;18553161;	0
p|SUB|E|265|X	6041	PCA	D011471	16114055;11941539;15714208;15534086;	2
p|SUB|E|298|D	4846	PCA	D011471	23015399;24577889;19168583;24756758;	1
p|SUB|D|104|N	7225	PCA	D011471	15735323;11606364;15662127;19431146;	2
p|SUB|V|70|G	7448	PCA	D011471	26127619;17825932;25832049;21960356;24123027;17985640;19211196;	2
p|SUB|N|367|T	3283	PCA	D011471	23993097;17826523;11912155;	2
p|SUB|P|72|R	7157	PCA	D011471	23554668;20593380;26025918;	2
p|SUB|I|462|V	1543	PCA	D011471	15195126;17548691;17192049;23381648;	2
p|SUB|R|227|Q	6716	PCA	D011471	11588134;17376218;16039774;	2
p|SUB|S|179|D	5617	PCA	D011471	23162652;16103106;17680631;11507059;19739126;	0
p|SUB|I|1307|K	324	PCA	D011471	12856637;16537703;11106824;	2
p|SUB|D|9902|B	157695	PCA	D011471	22001436;16752945;24957547;	2
p|SUB|S|12|C	2571	PCA	D011471	14767277;15310993;15076292;	2
p|SUB|V|600|E	673	PCA	D011471	22836754;19079609;22833462;16413100;	1
p|SUB|Y|113|H	2052	PCA	D011471	22103900;22610071;17548691;	2
p|SUB|D|148|E	328	PCA	D011471	25234162;25023401;23505922;	2
p|SUB|G|972|R	3667	PCA	D011471	21204696;15678496;18615538;	2
p|SUB|M|160|V	7113	PCA	D011471	15065083;25040002;20735386;	2
p|SUB|D|174|Y	4481	PCA	D011471	15824169;16425212;12839931;	2
p|SUB|L|701|H	367	PCA	D011471	17336451;12534363;10569618;18819937;20007693;	2
p|SUB|T|34|A	84152	PCA	D011471	15754318;15735703;20231071;	2
p|SUB|D|302|H	841	PCA	D011471	25292051;21396853;21396839;	2
p|SUB|H|139|R	2052	PCA	D011471	16614120;17548691;22103900;	2
p|SUB|I|179|T	354	PCA	D011471	18306354;21465221;21160077;	2
p|SUB|V|109|G	1027	PCA	D011471	18645269;15026335;22823061;	2
p|SUB|L|10|P	7040	PCA	D011471	23975370;19039592;18058470;	2
p|SUB|T|241|M	7517	PCA	D011471	16030105;19914098;18582155;25834539;	1
p|SUB|P|582|S	2911	PCA	D011471	15538748;16998808;16205110;23723982;25062106;	0
p|SUB|G|12|D	6387	PCA	D011471	25023990;22732508;25948589;	2
p|SUB|V|64|I	729230	PCA	D011471	25266801;22612293;19064579;	2
p|SUB|R|52|C	4824	PCA	D011471	9377551;11980664;24386513;16397218;	2
p|SUB|R|273|H	7157	PCA	D011471	18505925;16434975;14587098;17947488;18565171;	2
p|SUB|K|939|Q	7508	PCA	D011471	22682619;17196815;	2
p|SUB|S|201|L	23600	PCA	D011471	12438241;25773837;17680641;	2
p|SUB|V|75|G	4356	PCA	D011471	21640511;17985640;22521747;17825932;	--
p|SUB|G|245|S	7157	PCA	D011471	23266799;18505925;	2
p|SUB|R|264|C	7846	PCA	D011471	21106711;15330195;	2
p|SUB|T|11|P	11091	PCA	D011471	26015065;24793694;	2
p|SUB|T|868|A	367	PCA	D011471	8043498;8717468;	2
p|SUB|Q|223|R	3953	PCA	D011471	12823393;24146750;	2
p|SUB|P|1054|R	472	PCA	D011471	15280931;17502119;	2
p|SUB|T|19|N	11020	PCA	D011471	11980660;10435593;	2
p|SUB|I|219|V	4292	PCA	D011471	16963262;20056646;	2
p|SUB|P|151|S	7157	PCA	D011471	16037992;18505925;	2
p|SUB|H|6|D	2638	PCA	D011471	21809352;15316060;	2
p|SUB|S|608|L	4843	PCA	D011471	19168583;20562898;	2
p|SUB|S|296|R	367	PCA	D011471	18637017;12058191;	2
p|SUB|P|340|A	64816	PCA	D011471	18566991;15894682;	2
p|SUB|P|13|K	367	PCA	D011471	18980980;22245379;	2
p|SUB|R|798|X	83990	PCA	D011471	19127258;19935797;	2
p|SUB|E|10|A	3054	PCA	D011471	19602046;26065034;	2
p|SUB|E|541|D	6041	PCA	D011471	18767027;12022038;	2
p|SUB|D|191|V	2346	PCA	D011471	23979608;23266799;	2
p|SUB|V|50|G	6722	PCA	D011471	23265938;19211196;25307406;	2
p|SUB|Q|239|H	23600	PCA	D011471	25773837;12438241;	2
p|SUB|P|97|E	28927	PCA	D011471	22761797;19301305;	2
p|SUB|F|31|I	6790	PCA	D011471	18802780;17898866;	2
p|SUB|I|158|V	2950	PCA	D011471	23494181;23843029;	2
p|SUB|R|190|W	2346	PCA	D011471	23979608;23266799;	2
p|SUB|T|877|S	367	PCA	D011471	18037956;12115546;	2
p|SUB|W|134|F	6098	PCA	D011471	18504439;22561705;	2
p|SUB|P|200|L	2876	PCA	D011471	21795425;17548672;	0
p|SUB|Y|87|C	8405	PCA	D011471	24994784;23216165;	2
p|SUB|P|12|A	5468	PCA	D011471	12609711;16763406;	2
p|SUB|I|298|T	5423	PCA	D011471	21305655;23877444;	2
p|SUB|E|622|V	60528	PCA	D011471	16114055;11507049;	2
p|SUB|E|11|C	3320	PCA	D011471	9123729;9816319;	2
p|SUB|S|727|A	6774	PCA	D011471	23941877;18829527;	2
p|SUB|A|217|V	151648	PCA	D011471	9123724;10024471;	2
p|SUB|R|213|H	6817	PCA	D011471	18368507;22977637;	2
p|SUB|G|296|V	6041	PCA	D011471	14583476;14695991;	1
p|SUB|P|96|E	6741	PCA	D011471	19301305;22761797;	2
p|SUB|Q|141|K	9429	PCA	D011471	17062685;18710444;	2
p|SUB|G|59|S	6041	PCA	D011471	14583476;26236721;	2
p|SUB|A|986|S	846	PCA	D011471	20364112;21703046;	2
p|SUB|C|619|Y	367	PCA	D011471	15753383;10598582;	2
p|SUB|S|646|F	367	PCA	D011471	14691288;	2
p|SUB|D|1853|V	472	PCA	D011471	15280931;	2
p|SUB|C|90|S	7398	PCA	D011471	21310527;	2
p|SUB|L|91|M	5520	PCA	D011471	15264240;	2
p|SUB|D|1853|N	472	PCA	D011471	15280931;	2
p|SUB|M|235|T	1576	PCA	D011471	24989928;	2
p|SUB|S|531|N	56924	PCA	D011471	14573606;	2
p|SUB|S|184|R	55315	PCA	D011471	12234517;	2
p|SUB|P|238|S	23600	PCA	D011471	12438241;	2
p|SUB|E|123|K	8566	PCA	D011471	21305655;	2
p|SUB|N|191|S	114799	PCA	D011471	19861517;	2
p|SUB|S|168|T	93974	PCA	D011471	21334999;	2
p|SUB|K|1019|X	2048	PCA	D011471	16155194;	2
p|SUB|Q|160|X	1316	PCA	D011471	16598737;	2
p|SUB|S|156|A	326	PCA	D011471	17108124;	2
p|SUB|D|695|V	3908	PCA	D011471	9554754;	2
p|SUB|F|41|A	367	PCA	D011471	21541970;	2
p|SUB|K|520|R	367	PCA	D011471	24981513;	2
p|SUB|E|621|A	367	PCA	D011471	22645304;	2
p|SUB|C|685|Y	367	PCA	D011471	12534363;23764901;	2
p|SUB|A|7|V	63970	PCA	D011471	21396839;	2
p|SUB|C|148|R	115761	PCA	D011471	22028916;	2
p|SUB|V|617|F	3717	PCA	D011471	20966544;	2
p|SUB|G|154|E	2521	PCA	D011471	26046662;	2
p|SUB|E|17|K	207	PCA	D011471	20407443;	2
p|SUB|P|187|S	1728	PCA	D011471	23109831;	2
p|SUB|R|592|H	6041	PCA	D011471	26236721;	2
p|SUB|P|286|S	4481	PCA	D011471	16287155;	2
p|SUB|T|559|S	367	PCA	D011471	20173765;	2
p|SUB|K|179|R	367	PCA	D011471	16397271;	2
p|SUB|A|275|P	4318	PCA	D011471	22878280;	2
p|SUB|T|220|A	27352	PCA	D011471	15264240;	2
p|SUB|D|175|G	23600	PCA	D011471	25773837;18537123;17680641;	2
p|SUB|Q|63|E	1192	PCA	D011471	16402387;	2
p|SUB|V|925|L	79728	PCA	D011471	18288683;	2
p|SUB|C|303|G	51200	PCA	D011471	19245716;	2
p|SUB|Q|279|R	4318	PCA	D011471	20354277;	2
p|SUB|S|133|A	841	PCA	D011471	21396839;	2
p|SUB|E|872|Q	367	PCA	D011471	15617028;	2
p|SUB|C|36|R	6262	PCA	D011471	12234517;	0
p|SUB|V|22|M	4595	PCA	D011471	17219200;	2
p|SUB|R|74|S	3963	PCA	D011471	26168167;	2
p|SUB|Q|206|H	25978	PCA	D011471	15264240;	2
p|SUB|S|127|T	7291	PCA	D011471	25622896;	2
p|SUB|T|992|I	4233	PCA	D011471	23573364;	2
p|SUB|G|1000|L	5627	PCA	D011471	25819815;	2
p|SUB|K|386|R	367	PCA	D011471	24981513;	2
p|SUB|N|241|H	81793	PCA	D011471	18752252;	2
p|SUB|R|340|A	5268	PCA	D011471	16049007;	2
p|SUB|G|454|C	56244	PCA	D011471	23833122;	2
p|SUB|Y|353|F	3620	PCA	D011471	16873375;	2
p|SUB|Q|226|L	92170	PCA	D011471	17699722;	2
p|SUB|Q|123|R	641	PCA	D011471	25111073;	2
p|SUB|S|319|A	860	PCA	D011471	25867060;	2
p|SUB|T|183|D	9748	PCA	D011471	22751924;	2
p|SUB|T|24|H	2308	PCA	D011471	8649357;	2
p|SUB|L|163|M	367	PCA	D011471	20641191;	2
p|SUB|R|364|H	3786	PCA	D011471	11280753;	2
p|SUB|G|796|S	1956	PCA	D011471	18193092;	1
p|SUB|E|264|D	1113	PCA	D011471	20663522;	2
p|SUB|K|144|R	4296	PCA	D011471	17707342;	2
p|SUB|P|509|S	11200	PCA	D011471	18571837;	2
p|SUB|V|432|L	1545	PCA	D011471	17704407;	2
p|SUB|V|249|I	6387	PCA	D011471	19064579;	2
p|SUB|S|14|L	8405	PCA	D011471	23216165;	2
p|SUB|D|777|N	999	PCA	D011471	11948460;	2
p|SUB|K|282|Q	28985	PCA	D011471	17545612;	2
p|SUB|N|11|S	4609	PCA	D011471	21334999;	2
p|SUB|A|588|T	1956	PCA	D011471	16205110;	2
p|SUB|V|50;60|G	6722	PCA	D011471	19211196;	2
p|SUB|K|97|M	5604	PCA	D011471	23620784;	2
p|SUB|R|250|W	3817	PCA	D011471	21178268;	2
p|SUB|K|338|Q	1234	PCA	D011471	17545612;	2
p|SUB|D|95|N	55655	PCA	D011471	16702373;	2
p|SUB|V|P27;109|G	3429	PCA	D011471	26276290;	2
p|SUB|D|438|Y	11200	PCA	D011471	18571837;	2
p|SUB|K|592|A	367	PCA	D011471	22645304;	2
p|SUB|K|436|A	56924	PCA	D011471	14573606;	2
p|SUB|S|706|X	4683	PCA	D011471	22864661;	2
p|SUB|Y|705|F	6774	PCA	D011471	18829527;	1
p|SUB|K|59|R	6789	PCA	D011471	18381433;	2
p|SUB|F|191|G	7291	PCA	D011471	23982216;	2
p|SUB|Q|192|R	5444	PCA	D011471	18500687;26028114;	2
p|SUB|F|677|S	367	PCA	D011471	11063747;	2
p|SUB|R|151|C	4157	PCA	D011471	11720436;	2
p|SUB|A|300|E	6868	PCA	D011471	22509934;	2
p|SUB|I|56|G	3486	PCA	D011471	16469805;	2
p|SUB|K|847|R	367	PCA	D011471	24347472;	2
p|SUB|D|40|A	6966	PCA	D011471	21541970;	2
p|SUB|N|296|I	8405	PCA	D011471	24796539;	2
p|SUB|S|627|L	60528	PCA	D011471	12949798;	2
p|SUB|D|44|E	2911	PCA	D011471	20954230;	2
p|SUB|V|45|G	7448	PCA	D011471	26127619;	2
p|SUB|V|655|I	7421	PCA	D011471	15083213;	2
p|SUB|G|142|V	367	PCA	D011471	15617028;	2
p|SUB|T|280|M	6387	PCA	D011471	19064579;	2
p|SUB|P|510|S	2110	PCA	D011471	10749139;	2
p|SUB|L|26|V	1508	PCA	D011471	19930869;	2
p|SUB|R|309|Q	54507	PCA	D011471	21670956;	2
p|SUB|S|356|A	847	PCA	D011471	8389464;	2
p|SUB|T|148|D	65108	PCA	D011471	22751924;	1
p|SUB|R|160|W	4157	PCA	D011471	11720436;	2
p|SUB|E|211|A	367	PCA	D011471	15824176;	2
p|SUB|S|270|A	999	PCA	D011471	11705864;	2
p|SUB|S|199|A	7421	PCA	D011471	18832097;	--
p|SUB|Y|33|R	51741	PCA	D011471	19484134;	2
p|SUB|T|1036|A	4437	PCA	D011471	18355840;	2
p|SUB|H|235|Y	4481	PCA	D011471	16287155;	2
p|SUB|Y|211|F	5111	PCA	D011471	21220489;	2
p|SUB|Y|33|F	10342	PCA	D011471	16288044;	2
p|SUB|P|160|S	2346	PCA	D011471	23266799;	2
p|SUB|S|194|D	8772	PCA	D011471	19955841;	2
p|SUB|S|194|E	8772	PCA	D011471	15906275;	2
p|SUB|P|574|R	342184	PCA	D011471	20354277;	2
p|SUB|R|400|P	6041	PCA	D011471	15714208;	2
p|SUB|G|206|R	93587	PCA	D011471	23266799;	2
p|SUB|N|758|T	367	PCA	D011471	9607727;	2
p|SUB|A|162|F	367	PCA	D011471	20641191;	2
p|SUB|T|114|A	4537	PCA	D011471	25952970;	2
p|SUB|G|188|S	5997	PCA	D011471	16449965;	2
p|SUB|H|69|V	5925	PCA	D011471	15766592;	2
p|SUB|P|91|S	388633	PCA	D011471	23555315;	2
p|SUB|C|84|A	332	PCA	D011471	14523021;	1
p|SUB|P|91|L	84643	PCA	D011471	25111073;	2
p|SUB|A|384|S	129685	PCA	D011471	21334999;	2
p|SUB|Y|424|H	11200	PCA	D011471	18571837;	2
p|SUB|R|145|W	11200	PCA	D011471	15535844;	2
p|SUB|F|754|S	367	PCA	D011471	22645304;	2
p|SUB|G|31|P	3576	PCA	D011471	23019013;	2
p|SUB|Y|176|H	80243	PCA	D011471	23266799;	2
p|SUB|K|530|R	3817	PCA	D011471	23359319;	2
p|SUB|Y|140|H	8125	PCA	D011471	15146458;	2
p|SUB|M|9|V	23600	PCA	D011471	17683075;	2
p|SUB|T|878|A	367	PCA	D011471	25970787;	2
p|SUB|K|38|A	5747	PCA	D011471	21724752;	2
p|SUB|V|36|G	57306	PCA	D011471	25142237;	2
p|SUB|S|165|A	1022	PCA	D011471	17108124;	2
p|SUB|S|175|A	1025	PCA	D011471	19556345;	2
p|SUB|Q|61|R	5954	PCA	D011471	2208148;	2
p|SUB|R|118|Q	23600	PCA	D011471	12438241;	2
p|SUB|V|28|L	445347	PCA	D011471	15305339;	2
p|SUB|V|20|G	1956	PCA	D011471	25609741;23954261;	2
p|SUB|V|92|M	4157	PCA	D011471	11720436;	2
p|SUB|S|578|A	367	PCA	D011471	18511414;	1
p|SUB|D|861|N	2048	PCA	D011471	16740153;	2
p|SUB|P|766|A	367	PCA	D011471	22645304;	2
p|SUB|N|120|D	1261	PCA	D011471	16172807;	2
p|SUB|R|568|W	2048	PCA	D011471	16740153;	2
p|SUB|K|67|M	367	PCA	D011471	13679438;	2
p|SUB|R|16|G	154	PCA	D011471	20727557;	2
p|SUB|R|122|C	2200	PCA	D011471	21555517;	0
p|SUB|K|630|R	367	PCA	D011471	14612401;	2
p|SUB|I|369|L	10333	PCA	D011471	18752252;	2
p|SUB|R|394|W	7490	PCA	D011471	11299720;17127464;14767530;	0
p|SUB|S|425|A	7094	PCA	D011471	24793790;	2
p|SUB|A|114|V	2950	PCA	D011471	16614120;	2
p|SUB|S|425|D	7094	PCA	D011471	24793790;	2
p|SUB|R|781|H	60528	PCA	D011471	15863270;	2
p|SUB|A|119|S	1545	PCA	D011471	23861929;17548691;	2
p|SUB|K|630|Q	367	PCA	D011471	14612401;	2
p|SUB|K|630|T	367	PCA	D011471	14612401;	2
p|SUB|S|32|X	63970	PCA	D011471	22457820;	2
p|SUB|P|340|L	367	PCA	D011471	15919721;	2
p|SUB|R|841|K	1956	PCA	D011471	18193092;	2
p|SUB|R|13|L	10848	PCA	D011471	24966937;	2
p|SUB|S|641|P	5130	PCA	D011471	20061791;	2
p|SUB|Q|129|R	N	PCA	D011471	18500687;	2
p|SUB|M|236|L	5771	PCA	D011471	21305655;	2
p|SUB|Y|234|C	7157	PCA	D011471	19020536;	2
p|SUB|A|111|I	5079	PCA	D011471	2678482;	2
p|SUB|A|111|E	5788	PCA	D011471	24040147;	0
p|SUB|K|638|M	367	PCA	D011471	11063747;	1
p|SUB|F|155|S	4204	PCA	D011471	26046662;	2
p|SUB|H|12|A	5131	PCA	D011471	11067847;	2
p|SUB|D|336|N	56244	PCA	D011471	23833122;	2
p|SUB|S|196|A	1956	PCA	D011471	18757402;	2
p|SUB|L|80|G	5999	PCA	D011471	16469805;	2
p|SUB|Q|33|R	43847	PCA	D011471	22505522;	2
p|SUB|Y|529|C	6041	PCA	D011471	14583476;	2
p|SUB|Y|529|F	6197	PCA	D011471	21135112;	2
p|SUB|F|341|C	7157	PCA	D011471	16941491;	1
p|SUB|Q|27|E	154	PCA	D011471	20727557;	2
p|SUB|G|14|V	29984	PCA	D011471	17699722;	2
p|SUB|L|84|F	4255	PCA	D011471	16030105;	2
p|SUB|A|276|V	6041	PCA	D011471	26236721;	2
p|SUB|V|715|M	367	PCA	D011471	18819937;	2
p|SUB|F|532|S	11201	PCA	D011471	19861517;	2
p|SUB|K|209|R	1316	PCA	D011471	16230382;	2
p|SUB|S|306|A	54511	PCA	D011471	20651226;	2
p|SUB|T|17|N	998	PCA	D011471	10435593;	2
p|SUB|P|223|L	7157	PCA	D011471	24330748;	2
p|SUB|E|449|K	11044	PCA	D011471	26046662;	2
p|SUB|S|84|X	4481	PCA	D011471	16287155;	2
p|SUB|S|120|A	65108	PCA	D011471	22751924;	2
p|SUB|P|503|S	6783	PCA	D011471	10749139;	2
p|SUB|R|426|Q	286	PCA	D011471	23098452;	2
p|SUB|A|295|T	641	PCA	D011471	25111073;	2
p|SUB|I|361|V	2048	PCA	D011471	16740153;	0
p|SUB|Y|267|F	367	PCA	D011471	25950519;	2
p|SUB|E|228|A	8797	PCA	D011471	18163425;	2
p|SUB|I|58|T	847	PCA	D011471	23773345;	2
p|SUB|P|242|R	100616102	PCA	D011471	21305655;	2
p|SUB|R|3227|G	157506	PCA	D011471	16449997;	2
p|SUB|R|291|T	6267	PCA	D011471	9485043;	2
p|SUB|E|1038|G	2548	PCA	D011471	15154626;	2
p|SUB|S|993|P	2911	PCA	D011471	25062106;	2
p|SUB|G|388|R	2264	PCA	D011471	21349172;19918264;18756523;	2
p|SUB|L|442|F	11044	PCA	D011471	26046662;	2
p|SUB|Q|136|H	7157	PCA	D011471	16941491;	2
p|SUB|D|695|N	367	PCA	D011471	22645304;	2
p|SUB|G|166|S	367	PCA	D011471	11742035;	2
p|SUB|Q|209|L	5997	PCA	D011471	16449965;	2
p|SUB|K|430|R	4481	PCA	D011471	16287155;	2
p|SUB|L|1074|F	7486	PCA	D011471	22037268;	1
p|SUB|Q|548|X	641	PCA	D011471	24096176;	2
p|SUB|H|475|Y	2346	PCA	D011471	23979608;23266799;	2
p|SUB|Q|324|H	55062	PCA	D011471	17219200;	2
p|SUB|H|1104|D	3077	PCA	D011471	10517877;	2
p|SUB|D|258|A	5160	PCA	D011471	11067847;	2
p|SUB|P|434|L	4292	PCA	D011471	16963262;	2
p|SUB|Y|19|F	6296	PCA	D011471	12234517;	2
p|SUB|H|404|R	7546	PCA	D011471	20954230;	2
p|SUB|K|457|A	2185	PCA	D011471	17563746;	2
p|SUB|E|213|G	367	PCA	D011471	24948877;	2
p|SUB|M|886|I	367	PCA	D011471	15617028;	2
p|SUB|Q|231|L	55249	PCA	D011471	17699722;	2
p|SUB|E|277|K	23600	PCA	D011471	24383053;	2
p|SUB|R|215|I	5520	PCA	D011471	15264240;	2
p|SUB|G|418|R	4067	PCA	D011471	14980717;	2
p|SUB|R|91|W	84876	PCA	D011471	21364678;	2
p|SUB|E|216|K	7450	PCA	D011471	21305655;	0
p|SUB|V|274|F	7157	PCA	D011471	24330748;	2
p|SUB|R|172|L	3418	PCA	D011471	14707287;	2
p|SUB|K|294|E	6041	PCA	D011471	18189233;	2
p|SUB|S|249|C	2261	PCA	D011471	19377444;	2
p|SUB|R|710|A	367	PCA	D011471	22645304;	1
p|SUB|K|469|E	3383	PCA	D011471	16733712;	2
p|SUB|R|753|Q	7097	PCA	D011471	19010817;	2
p|SUB|V|647|M	4292	PCA	D011471	16963262;	2
p|SUB|I|102|V	5444	PCA	D011471	12783936;	2
p|SUB|E|430|K	22983	PCA	D011471	26046662;	0
p|SUB|A|573|D	367	PCA	D011471	16141232;	2
p|SUB|K|685|R	6774	PCA	D011471	15653507;	2
p|SUB|V|762|A	142	PCA	D011471	20495366;15342424;	2
p|SUB|K|262|R	1555	PCA	D011471	19425200;	2
p|SUB|E|232|K	84842	PCA	D011471	21305655;	2
p|SUB|C|52|S	367	PCA	D011471	17909037;	2
p|SUB|R|461|Q	2731	PCA	D011471	22083266;	2
p|SUB|C|156|S	100240709	PCA	D011471	17018613;	2
p|SUB|S|187|I	100616101	PCA	D011471	20061791;	2
p|SUB|R|80|H	2048	PCA	D011471	16740153;	2
p|SUB|S|41|T	4481	PCA	D011471	16425212;	2
p|SUB|V|30|G	1956	PCA	D011471	23954261;25609741;	2
p|SUB|D|CODON84|Y	N	PCA	D011471	7559077;	2
p|SUB|P|221|A	4824	PCA	D011471	22910912;	2
p|SUB|M|659|G	454340	PCA	D011471	24086585;	2
p|SUB|S|167|A	89874	PCA	D011471	19556345;	2
p|SUB|R|441|X	641	PCA	D011471	25111073;	2
p|SUB|S|79|A	5058	PCA	D011471	23936510;	2
p|SUB|V|2728|I	675	PCA	D011471	19861517;	2
p|SUB|F|858|L	472	PCA	D011471	17502119;	2
p|SUB|D|221|H	367	PCA	D011471	15617028;	2
p|SUB|K|11|R	55294	PCA	D011471	23019013;	2
p|SUB|Y|317|F	22845	PCA	D011471	14990987;	2
p|SUB|V|108|A	84294	PCA	D011471	23266799;	2
p|SUB|S|597|G	367	PCA	D011471	24948877;	2
p|SUB|S|26|L	7096	PCA	D011471	18752252;	2
p|SUB|L|701|M	367	PCA	D011471	20007693;	2
p|SUB|H|214|R	7157	PCA	D011471	19020536;	2
p|SUB|L|701|Q	367	PCA	D011471	20007693;	2
p|SUB|V|70;25|G	6722	PCA	D011471	19211196;	2
p|SUB|S|9|M	79811	PCA	D011471	20432447;	2
p|SUB|I|655|V	2064	PCA	D011471	15389808;	2
p|SUB|R|25|P	7040	PCA	D011471	18058470;	2
p|SUB|S|9|Y	3480	PCA	D011471	20432447;	2
p|SUB|P|302|L	4481	PCA	D011471	16287155;	2
p|SUB|F|133|L	8405	PCA	D011471	23216165;	2
p|SUB|K|628|W	367	PCA	D011471	18602367;	2
p|SUB|I|160|F	1589	PCA	D011471	20641191;	2
p|SUB|E|804|G	1956	PCA	D011471	18193092;	2
p|SUB|E|394|F	11200	PCA	D011471	18571837;	2
p|SUB|E|29|K	50862	PCA	D011471	26046662;	2
p|SUB|V|229|F	10657	PCA	D011471	18273831;	2
p|SUB|E|255|K	367	PCA	D011471	19366804;	2
p|SUB|E|414|A	2639	PCA	D011471	15264240;	2
p|SUB|D|60|G	14602	PCA	D011471	23689346;	2
p|SUB|K|18|R	79728	PCA	D011471	18288683;	2
p|SUB|E|213|A	367	PCA	D011471	24948877;	2
p|SUB|I|220|V	204851	PCA	D011471	14583476;	2
p|SUB|M|749|I	367	PCA	D011471	11742035;	2
p|SUB|F|161|L	8912	PCA	D011471	20641191;	2
p|SUB|P|64|H	3958	PCA	D011471	21396839;	2
p|SUB|L|273|S	84876	PCA	D011471	21364678;	2
p|SUB|S|254|C	5520	PCA	D011471	15264240;	2
p|SUB|F|102|S	8405	PCA	D011471	24994784;	2
p|SUB|E|39|K	8000	PCA	D011471	21497359;	1
p|SUB|A|341|S	N	PCA	D011471	21334999;	2
p|SUB|R|248|W	7157	PCA	D011471	18505925;	2
p|SUB|I|175|T	4194	PCA	D011471	15535844;	2
p|SUB|G|1079|D	3667	PCA	D011471	15678496;	2
p|SUB|D|195|A	7421	PCA	D011471	18832097;	2
p|SUB|P|509|L	11200	PCA	D011471	18571837;	2
p|SUB|P|390|G	367	PCA	D011471	22829593;	2
p|SUB|Y|165|C	4436	PCA	D011471	17219200;	2
p|SUB|L|136|A	6319	PCA	D011471	21331774;	1
p|SUB|D|32|G	367	PCA	D011471	22298898;	2
p|SUB|P|4501|A	1543	PCA	D011471	14743400;	2
p|SUB|V|716|M	367	PCA	D011471	19366804;	1
p|SUB|N|248|S	7096	PCA	D011471	18752252;	2
p|SUB|R|283|Q	641	PCA	D011471	25111073;	2
p|SUB|V|185|A	23600	PCA	D011471	12438241;	2
p|SUB|S|428|F	11200	PCA	D011471	18571837;	2
p|SUB|V|60|G	5068	PCA	D011471	23822408;18234449;25609741;	2
p|SUB|T|CODON64|M	N	PCA	D011471	9197531;	2
p|SUB|S|727|E	6772	PCA	D011471	18829527;	2
p|SUB|V|423|I	N	PCA	D011471	21334999;	2
p|SUB|D|1104|H	2073	PCA	D011471	21670956;	2
p|SUB|G|135|E	10481	PCA	D011471	22718278;	2
p|SUB|V|56|M	1829	PCA	D011471	12234517;	2
p|SUB|E|321|K	11200	PCA	D011471	16835864;	2
p|SUB|G|111|E	8405	PCA	D011471	24994784;	2
p|SUB|G|12|V	23411	PCA	D011471	25557355;2208148;	0
p|SUB|E|424|A	3065	PCA	D011471	19301871;	2
p|SUB|N|312|D	9380	PCA	D011471	23028604;	2
p|SUB|G|129|E	5728	PCA	D011471	11803475;17332930;	2
p|SUB|S|17|D	5617	PCA	D011471	23162652;	2
p|SUB|V|410|I	841	PCA	D011471	21396839;	2
p|SUB|K|57|A	55011	PCA	D011471	10660600;	2
p|SUB|E|91|D	5728	PCA	D011471	21138868;	2
p|SUB|L|1224|F	9968	PCA	D011471	23661306;	2
p|SUB|V|72|G	7448	PCA	D011471	26127619;	2
p|SUB|M|470|V	1080	PCA	D011471	17761461;	2
p|SUB|G|289|S	3293	PCA	D011471	12210481;	2
p|SUB|L|159|I	5664	PCA	D011471	20641191;	2
p|SUB|S|120|D	65108	PCA	D011471	22751924;	2
p|SUB|K|27|N	6059	PCA	D011471	21305655;	2
p|SUB|L|ARW741|C	367	PCA	D011471	26267320;	2
p|SUB|Q|1785|H	672	PCA	D011471	10480351;	2
p|SUB|D|198|A	7421	PCA	D011471	18832097;	2
p|SUB|S|213|A	367	PCA	D011471	22986532;	1
p|SUB|P|356|S	2947	PCA	D011471	19223546;	2
p|SUB|L|81|G	9223	PCA	D011471	16469805;	2
p|SUB|D|84|E	4157	PCA	D011471	11720436;	2
p|SUB|N|455|S	11201	PCA	D011471	19861517;	2
p|SUB|F|270|I	7157	PCA	D011471	19947927;	2
p|SUB|L|250|R	23600	PCA	D011471	12438241;	2
p|SUB|G|735|S	1956	PCA	D011471	18193092;	2
p|SUB|K|215|R	2869	PCA	D011471	22099983;	1
p|SUB|V|380|I	3856	PCA	D011471	21334999;	2
p|SUB|S|185|A	4824	PCA	D011471	18757402;	2
p|SUB|Q|751|K	164045	PCA	D011471	23028604;	2
p|SUB|L|1564|P	672	PCA	D011471	10480351;	2
p|SUB|T|387|N	11200	PCA	D011471	16941491;	2
p|SUB|S|301|A	860	PCA	D011471	25867060;	2
p|SUB|W|435|L	367	PCA	D011471	19366804;	2
p|SUB|L|5178|Y	1284	PCA	D011471	18605253;	2
p|SUB|K|590|A	367	PCA	D011471	22645304;	2
p|SUB|E|227|G	1316	PCA	D011471	19020536;	1
p|SUB|L|15|D	1080	PCA	D011471	11299844;	2
p|SUB|A|12|S	3630	PCA	D011471	23056370;	2
p|SUB|Q|902|R	367	PCA	D011471	21664945;	2
p|SUB|Q|902|A	367	PCA	D011471	21664945;	2
p|SUB|P|110|S	2938	PCA	D011471	15128049;	2
p|SUB|Q|902|K	367	PCA	D011471	21664945;	2
p|SUB|S|112|A	28234	PCA	D011471	20566643;	2
p|SUB|E|1794|D	672	PCA	D011471	10480351;	2
p|SUB|V|53|W	3397	PCA	D011471	18374470;	2
p|SUB|C|574|R	367	PCA	D011471	15753383;	2
p|SUB|V|53|G	N	PCA	D011471	25832049;	2
p|SUB|Y|315|F	7535	PCA	D011471	24991009;	2
p|SUB|T|292|A	5423	PCA	D011471	23877444;	2
p|SUB|A|16|V	6648	PCA	D011471	19074884;18784358;	2
p|SUB|S|322|F	6041	PCA	D011471	14583476;	2
p|SUB|S|599|G	367	PCA	D011471	20628607;	2
p|SUB|S|188|A	100240709	PCA	D011471	22504159;	2
p|SUB|I|157|T	11200	PCA	D011471	23722471;15087378;14612911;23149842;	2
p|SUB|G|12;/WT|D	5728	PCA	D011471	22350410;	2
p|SUB|L|39|A	367	PCA	D011471	21541970;	2
p|SUB|I|105;105|V	2950	PCA	D011471	12518868;	2
p|SUB|Q|50|H	5520	PCA	D011471	15264240;	2
p|SUB|S|24|A	3727	PCA	D011471	10542228;	2
p|SUB|R|117|G	11200	PCA	D011471	16835864;	2
p|SUB|A|32|G	3486	PCA	D011471	15800934;	2
p|SUB|S|48|A	6929	PCA	D011471	11980664;	2
p|SUB|S|52|P	23600	PCA	D011471	12438241;	2
p|SUB|S|48|T	2638	PCA	D011471	15316060;	2
p|SUB|S|100|C	6280	PCA	D011471	22505354;	2
p|SUB|I|319|V	10058	PCA	D011471	9065806;	2
p|SUB|S|56|C	841	PCA	D011471	21396839;	2
p|SUB|S|28|A	23421	PCA	D011471	25409762;	2
p|SUB|G|674|A	367	PCA	D011471	10629558;	2
p|SUB|R|335|X	999	PCA	D011471	11948460;	2
p|SUB|R|990|G	846	PCA	D011471	20364112;	2
p|SUB|D|294|H	4157	PCA	D011471	11720436;	2
p|SUB|L|130|H	7157	PCA	D011471	19020536;	2
p|SUB|S|22|A	9622	PCA	D011471	22970239;	2
p|SUB|H|875|Y	367	PCA	D011471	25970787;	2
p|SUB|V|12|H	5888	PCA	D011471	10850453;	2
p|SUB|N|700|S	1956	PCA	D011471	17175378;	2
p|SUB|Q|1011|E	846	PCA	D011471	20364112;	2
p|SUB|V|9|A	825	PCA	D011471	18646267;	2
p|SUB|I|143|V	4255	PCA	D011471	16030105;	2
p|SUB|F|134|L	7157	PCA	D011471	14587098;	2
p|SUB|I|260|M	100616102	PCA	D011471	16313169;	2
p|SUB|V|65|G	N	PCA	D011471	25307406;	2
p|SUB|R|175|H	7157	PCA	D011471	11004667;	2
p|SUB|Q|356|R	672	PCA	D011471	17585057;	2
p|SUB|K|277|E	6793	PCA	D011471	25773837;17680641;	2
p|SUB|L|55|M	5444	PCA	D011471	18500687;	2
p|SUB|R|48|G	1545	PCA	D011471	23861929;	2
p|SUB|E|185|Q	55655	PCA	D011471	16702373;	2
p|SUB|S|312|G	3292	PCA	D011471	16311626;	2
p|SUB|S|32|A	9588	PCA	D011471	10815922;	2
p|SUB|T|201|M	1588	PCA	D011471	16424004;	2
p|SUB|S|36|A	4792	PCA	D011471	22020565;10815922;	2
p|SUB|K|1183|R	672	PCA	D011471	10480351;	2
p|SUB|K|44|A	1785	PCA	D011471	19344119;	2
p|SUB|R|25|A	7187	PCA	D011471	23701950;	2
p|SUB|K|109|R	672	PCA	D011471	12823393;	0
p|SUB|R|215|W	55655	PCA	D011471	16702373;	2
p|SUB|D|299|G	7099	PCA	D011471	22441122;23671363;	2
p|SUB|N|453|S	1545	PCA	D011471	23861929;	2
p|SUB|T|399|I	7099	PCA	D011471	23671363;22441122;	1
p|SUB|K|580|R	367	PCA	D011471	18270433;	2
p|SUB|L|858|R	1956	PCA	D011471	24595526;	2
p|SUB|M|237|L	7157	PCA	D011471	14587098;	2
p|SUB|G|32|A	3486	PCA	D011471	20484221;	2
p|SUB|Y|488|F	10454	PCA	D011471	10440873;	--
p|SUB|S|1140|G	672	PCA	D011471	10480351;	2
p|SUB|A|122|T	6792	PCA	D011471	21334999;	2
p|SUB|G|129|R	5728	PCA	D011471	20699217;24615730;17412813;17332930;	2
p|SUB|D|356|N	6462	PCA	D011471	17220347;	1
p|SUB|M|146|V	5663	AD	D000544	12603253;17169464;24094579;21378096;10205007;18053619;19047809;11578614;11020224;18831990;24316432;17114823;19524671;24138759;19272356;23254291;24828645;23726868;18466334;10037473;20419305;16959576;12943504;22760762;11157069;25108425;19915487;23624206;21387370;19922794;20399254;22127507;19465058;21368062;15578094;22961199;23337342;21368863;12805290;24440716;23584199;16384915;14724250;15261108;22045496;20157247;16574645;21264226;20689242;20157256;21593564;10101252;19936202;17683481;21237293;9535737;9223097;12064358;21297272;14643377;15781228;22632257;21373759;17349981;21784978;9883847;24117759;9375682;19524115;18729626;19943189;17055579;20724034;12895417;24842003;24496070;18700006;16908998;19320004;	2
p|SUB|P|301|L	129685	AD	D000544	16289870;21237293;18669616;21368863;16242644;19943189;18431510;23331044;22995307;23885714;23717682;22699908;21763469;11255441;22558197;23632329;26132096;22127507;11193139;19126401;22101233;16115884;24496070;20609109;24368848;19524671;15064135;24316432;12975285;9665462;22632257;21412171;17683481;19047809;11520988;18661556;23839581;15781228;17111439;17028556;24726470;23726868;19190923;20157247;21368062;25486177;15128939;20921222;24128676;16155344;19936237;14643377;19525898;19304664;22961199;10932182;22118300;16673391;25151619;20689242;18831990;20643941;22316605;17587323;19897719;21387370;18055549;1805554;21980472;25842390;21593564;17055579;16687509;12895417;21378096;24271788;15994305;21113648;14572447;25227315;24094579;19010781;22365544;18700006;	1
p|SUB|M|146|L	5663	AD	D000544	17640819;17169464;19247475;20451607;9212102;10924767;9427614;18579078;12210846;9639678;12146796;17124644;9712537;11146125;10400232;21091478;22020633;9751187;20847418;19048607;21147995;20025962;23792692;17197080;17007963;20211007;12212771;12528817;22393443;16520967;10479411;23173743;10961425;17963048;9800154;22079157;10341227;15174014;21084199;15748777;15198121;10318786;10501657;10087083;14743455;16520237;23276665;17962197;10360683;11717357;20034479;16271419;20226256;16620965;19844808;10545183;15039236;11905990;24927710;18987201;20066469;15622541;14501020;11311782;16209268;25285942;20164095;15972962;	2
p|SUB|N|141|I	3929	AD	D000544	11717357;9648880;16155344;10732806;9334350;9666901;23196540;9050898;11278424;16533963;9196071;11817902;9450781;16620965;23370287;20457965;19897719;11124426;11126202;9225696;18833506;10404731;22249458;15264228;16331303;14743455;16959576;20375137;22805202;15649694;11731004;24928124;9694871;9813158;11752057;17962197;21234330;15601622;10575009;19560505;16258850;10393846;19915487;18803281;12039862;18579078;21900357;11861776;	2
p|SUB|V|717|I	351	AD	D000544	15473963;1520398;21771586;9470133;15039236;11746377;10631141;24341070;22301945;22171952;14678754;21403389;8084541;19221420;24650794;1584463;8476439;19761106;17135361;16467370;8577393;11053674;21593432;14623725;17328871;20128289;8649577;20098622;20523046;8733308;8411727;17969894;7969894;15601849;9371838;8411726;1436712;9178856;22715734;15146243;16931535;23948887;18053619;8867023;15263077;15776278;22787053;19196476;1908231;15723413;12559780;25219121;24524897;21717775;8121639;	2
p|SUB|E|280|A	5663	AD	D000544	24569455;26121081;22766738;23134660;9052708;10923058;22710270;21296022;12811988;25580592;24239249;24101429;24816373;10528301;10468510;8837617;25352452;21435348;22133015;21159009;18317569;17445292;23137949;24928124;11568920;18803154;2313466;19650138;23137948;8945747;17852592;9298817;20624814;15230697;10652730;18045903;19019493;21775732;9172170;21194156;15340889;11124426;22829467;25762465;15000414;12891668;	2
p|SUB|A|246|E	5663	AD	D000544	9539132;20858963;18299393;17431506;15081593;21538175;15119739;18063223;11053674;9822738;9539133;23407662;9212102;10078973;19682525;15312963;17349981;16620965;15781968;21841252;20493257;11068175;11020224;9354339;9680315;25285942;19056437;22795785;24418614;18208556;21900357;18586097;21741442;10582585;24169237;12817569;21321394;12450219;15596606;19776335;23196540;11959394;19643098;9562461;11717357;23535719;9013610;21091478;	1
p|SUB|V|717|F	351	AD	D000544	20493928;20682779;24192327;23380933;22272621;11478973;7579788;20971855;12064470;10077666;10936884;20470790;12552120;18855588;15731362;11222634;15114629;15614786;10694577;11359882;11145990;21826404;8795633;10980129;11950276;11754996;17705508;11305871;18762354;16837104;10611368;16228992;16267054;7845465;21040071;18547679;15312961;21920632;11788049;10785464;15331144;11552007;23748076;17027170;12429413;	2
p|SUB|M|671|L	351	AD	D000544	11930160;9427614;16271419;20971855;12450219;12528817;11193147;15312963;15331144;19666610;18053619;19915487;22212065;21040071;16978609;12509807;9285791;21920632;7991571;8705854;20493928;10674423;15372280;23276665;15174014;20682779;16267054;21239853;23370287;15578094;14501020;9422548;10087083;18093574;15198121;12065674;19936202;17640819;25841787;22118300;8810256;9292885;22631613;17018866;17027170;11425896;	1
p|SUB|V|66|M	627	AD	D000544	16391475;16649215;19661618;24475133;23769397;26303700;22228829;16962786;14730194;18179845;15084795;19542613;24086677;15843069;16899999;18505307;21300947;23215636;22699449;17657167;22899317;19504537;21044653;25784293;20613678;16698101;23157339;16627933;24253237;19812463;18786162;21951954;17293537;	1
p|SUB|K|670|N	351	AD	D000544	23276665;9422548;21239853;16271419;19915487;10674423;15331144;11425896;22212065;16978609;12528817;15372280;20493928;17018866;23370287;20682779;15198121;9285791;15174014;17027170;22118300;12509807;19936202;16267054;15578094;18053619;17640819;12065674;21040071;14501020;19666610;8810256;18093574;12450219;7991571;25841787;9427614;15312963;11930160;21920632;20971855;22631613;	2
p|SUB|R|47|H	54209	AD	D000544	24139279;25260849;23380991;25042114;25186855;24119542;24866402;24439484;25160042;23150908;26076170;26374899;23391427;24899047;24762945;23150934;25986503;23407992;24184202;24663666;25728668;23855982;26374897;25886450;25936935;24041969;	1
p|SUB|E|318|G	5663	AD	D000544	9781063;15119739;10896268;10533070;16216949;10549825;16952411;12817569;21959359;11524469;11568920;12192622;23990795;9851443;18525293;15003276;9347932;22810102;9930863;9831473;10643802;	2
p|SUB|H|163|R	5663	AD	D000544	18045903;23638752;14769392;11717357;22810102;22503161;9197277;9666901;20157243;25285942;8945747;24559647;25323700;2532370;9816912;8733303;9577654;	1
p|SUB|H|63|D	3077	AD	D000544	12714262;10861683;20817350;15013567;17119292;17628213;24439478;20734416;21514009;20060900;19429178;18525129;11445256;17047092;12584430;25071582;21701828;17011669;	1
p|SUB|V|APP717|I	351	AD	D000544	1303172;8474686;9171327;7950975;8023065;8060604;7485234;7746463;8117412;8624095;8873125;8247223;8863158;7611715;	2
p|SUB|C|282|Y	3077	AD	D000544	15060098;17011669;19429178;10861683;20029940;17047092;20817350;18525129;15013567;21514009;17119292;21701828;17628213;25071582;16824219;12714262;	0
p|SUB|V|642|I	351	AD	D000544	14754886;25138702;9305632;15380017;11717357;10934205;8670881;15147316;15197738;14557245;20860566;10913358;8665854;13679420;17611268;	2
p|SUB|D|28|K	8772	AD	D000544	20399254;9503262;16085017;26099796;10408601;2790470;3214722;17868476;2804687;11592857;11666012;8309638;7523983;2840101;	2
p|SUB|L|166|P	5663	AD	D000544	17573346;24476841;12048239;22459153;24878959;20339537;23494926;22529981;22510327;22841892;17431506;22874668;22637581;24860142;	1
p|SUB|P|86|L	255022	AD	D000544	19191332;20164592;20164602;19472444;21629967;19944073;18585350;20005921;19655363;24630757;20061624;20847397;24069280;23408664;	2
p|SUB|E|22|G	10194	AD	D000544	21464905;17548355;15123427;23358498;18654881;18597778;19908073;23173071;12054732;15780472;19519625;12972252;21998304;21652708;12944403;18602473;18032553;19150380;24252272;	2
p|SUB|E|693|G	351	AD	D000544	21880397;24252272;11528419;19915487;22118948;16817891;16298242;12603253;12052536;15198667;19329229;18192084;24517102;	2
p|SUB|I|143|T	5663	AD	D000544	25182737;11568920;10548420;11157069;9189920;10997338;20628413;22508690;10448055;22950910;9500965;8634711;15950763;	2
p|SUB|M|239|V	338412	AD	D000544	16902278;8817335;9694871;11684347;8945747;15601622;9172170;15055444;15264228;10362543;11126197;15663477;	2
p|SUB|P|117|L	338399	AD	D000544	23396115;18176893;15246822;9507958;11124426;11311782;9737546;11599221;19555743;10400232;15004326;16620965;	2
p|SUB|P|264|L	5663	AD	D000544	11978814;22503161;21726674;24158021;9172170;16651627;15927307;22572737;20083199;22634208;11574534;18353561;11102478;	1
p|SUB|R|219|K	19	AD	D000544	12600718;17335784;17550732;23181436;22982414;16725228;17510946;23111454;16596262;22377775;	2
p|SUB|I|1000|V	2	AD	D000544	23186781;24756728;12221172;10936700;12133586;15793779;15931081;10203250;11281447;10980733;	0
p|SUB|M|139|V	5663	AD	D000544	12810495;22810102;12752408;23570890;9728730;14769392;15337637;10631141;10468510;9126060;	2
p|SUB|N|671|L	3263	AD	D000544	19538474;20689242;17328871;23948887;12212771;15473963;21403389;23380933;17705508;11746377;	2
p|SUB|M|596|L	351	AD	D000544	19272356;11327724;1465129;9614075;14754886;21712989;7695913;10934205;21246057;7523115;11717357;21034535;	2
p|SUB|K|595|N	351	AD	D000544	11327724;21712989;21034535;21246057;11717357;7523115;14754886;1465129;19272356;9614075;10934205;7695913;	2
p|SUB|C|410|Y	5663	AD	D000544	17553989;11020224;12943504;9173929;25741723;9680315;11717357;17545141;17012294;9013610;	1
p|SUB|K|670|M	351	AD	D000544	23380933;17328871;17705508;19538474;12212771;11746377;23948887;15473963;20689242;21403389;	1
p|SUB|M|239|I	5664	AD	D000544	15006697;22531416;16545890;15755689;10631141;16620965;19773092;10822446;	1
p|SUB|Q|192|R	5444	AD	D000544	21757906;19863653;12618290;16863614;21829028;20947215;18322397;22776645;15090300;16780669;	0
p|SUB|E|298|D	4846	AD	D000544	18183499;11041283;12697290;23952620;21607713;15718036;16813604;10514107;	0
p|SUB|I|405|V	1071	AD	D000544	18036514;18680734;21892657;24468472;17503098;16096813;20068209;22122979;	2
p|SUB|V|717|G	351	AD	D000544	19950418;8461968;17101228;15614786;8624089;9010004;1465214;	2
p|SUB|L|235|P	338399	AD	D000544	21842270;15466394;17215062;8904759;14552909;20213270;18181031;	2
p|SUB|X|11|L	351	AD	D000544	23034178;18575606;18845544;12972431;17032642;10777610;19035353;9890987;	2
p|SUB|H|163|Y	5663	AD	D000544	16199521;9223097;12603253;25182737;19796846;10101252;9605727;	1
p|SUB|L|286|V	338399	AD	D000544	19675248;9278388;10479411;11070093;10582585;14552909;11717357;10924767;22102510;12061869;9151738;9639678;16620965;15781968;	2
p|SUB|D|23|N	351	AD	D000544	22403062;18480287;12944403;21961527;18602473;20228223;18597778;12054732;19385666;23358498;	1
p|SUB|S|14|G	338399	AD	D000544	12491768;21993310;22061263;11717357;12787071;16945331;21264226;	2
p|SUB|R|62|H	54209	AD	D000544	23990795;25042114;22503161;24899047;18667258;25886450;	2
p|SUB|M|233|T	5663	AD	D000544	20213270;18437002;17215062;9172170;17183150;15466394;	1
p|SUB|E|22|K	3416	AD	D000544	17534931;18602473;23358498;19908073;18597778;12054732;12944403;12716908;19115328;	2
p|SUB|V|1000|I	2	AD	D000544	12966032;10688047;11058789;10668708;16650578;18191876;24039871;	2
p|SUB|M|129|V	5621	AD	D000544	15277640;15488240;16897605;12601712;17202849;16099550;	2
p|SUB|A|224|V	1509	AD	D000544	12826741;15211064;16543533;10716266;1521106;15003956;	2
p|SUB|R|192|G	129685	AD	D000544	16054274;15312960;12706711;16672644;19660650;12470794;	0
p|SUB|V|717|L	351	AD	D000544	15776278;22491860;22702962;10867787;11866650;	2
p|SUB|A|431|E	5663	AD	D000544	22307680;21373759;19915487;16628450;16897084;	2
p|SUB|S|170|F	5663	AD	D000544	17502474;23415546;22810102;16344340;17931627;	1
p|SUB|E|22|Q	351	AD	D000544	15123427;18602473;8943274;11422442;1681804;18408165;18597778;12054732;8610157;16635482;23249146;8515277;19908073;18480287;9780232;19385666;20091183;23358498;12944403;18032553;12716908;16914871;	2
p|SUB|G|272|V	N	AD	D000544	20658993;15064135;16242644;12975285;19304664;16877359;	2
p|SUB|A|285|V	338399	AD	D000544	9210248;9109915;9007097;9643011;17962197;	2
p|SUB|D|664|A	351	AD	D000544	20053918;17986220;19828212;18485495;19854267;	2
p|SUB|G|209|V	5663	AD	D000544	9666479;9521423;10447269;21033353;10468510;	1
p|SUB|P|12|A	1312	AD	D000544	24477323;21970714;17270153;16988505;19631630;15666037;	2
p|SUB|V|337|M	351	AD	D000544	14754988;15601849;16155344;19304664;19010781;20460118;	2
p|SUB|R|1587|K	19	AD	D000544	17510949;12600718;23111454;17510946;22982414;	2
p|SUB|R|269|H	338399	AD	D000544	9577654;17188713;10468510;9189043;	2
p|SUB|A|79|V	203228	AD	D000544	17615170;23588422;10631141;17431506;	0
p|SUB|S|447|X	10044	AD	D000544	11897170;10206232;12133567;24039871;	2
p|SUB|A|152|T	4137	AD	D000544	22556362;23518664;23300100;23990795;	2
p|SUB|R|71|W	5664	AD	D000544	23990795;21959359;21544564;22503161;	2
p|SUB|E|22|V	N	AD	D000544	15123427;12054732;23747423;23019494;	2
p|SUB|E|693|Q	351	AD	D000544	25113378;12505425;25312309;20641005;15311281;21239853;15198667;17027170;16914877;	2
p|SUB|P|436|Q	338399	AD	D000544	9831473;20460383;17431506;22529981;	2
p|SUB|V|158|M	1312	AD	D000544	24039871;24035893;22890094;23157339;19793392;24477323;	1
p|SUB|A|673|V	351	AD	D000544	20842367;25037228;19286555;22727994;	2
p|SUB|L|28|P	348	AD	D000544	24607147;12815750;12498968;11068149;	2
p|SUB|P|301|S	761	AD	D000544	24604080;25523019;25326800;18490011;25534024;23325240;20658993;15994305;16877359;23300938;22984603;25331948;26126828;20385796;	2
p|SUB|Y|402|H	3075	AD	D000544	18163432;18433936;17999207;	2
p|SUB|C|23|S	3358	AD	D000544	22228829;9700207;26303700;	2
p|SUB|T|66|M	54209	AD	D000544	24762945;24139279;25042114;	1
p|SUB|C|112|R	348	AD	D000544	7853720;11068149;8024269;	2
p|SUB|T|714|I	351	AD	D000544	11063718;17112635;18184371;15668448;	2
p|SUB|E|469|K	3383	AD	D000544	15048650;12524171;24022074;	2
p|SUB|V|APP717|F	351	AD	D000544	8795633;11305871;9037091;	2
p|SUB|G|206|A	5663	AD	D000544	26214276;23885714;11710891;	2
p|SUB|K|369|I	N	AD	D000544	19491104;20643941;20160450;	2
p|SUB|T|231|P	6947	AD	D000544	15615648;16095818;18007120;	2
p|SUB|V|97|L	3416	AD	D000544	18445230;25202927;16916581;	2
p|SUB|E|273|A	2099	AD	D000544	17431506;9577654;9804121;	2
p|SUB|A|260|V	338399	AD	D000544	11489281;8806669;9643011;	2
p|SUB|V|214|L	5664	AD	D000544	25323700;24885952;2532370;	2
p|SUB|S|326|C	4968	AD	D000544	18672023;19630534;17240059;	2
p|SUB|L|282|R	5663	AD	D000544	10533070;9502232;20157243;	2
p|SUB|L|153|V	5663	AD	D000544	24495933;22810102;11405810;	2
p|SUB|I|213|T	338399	AD	D000544	16377636;8733303;18430735;	2
p|SUB|P|117|R	5663	AD	D000544	22810102;14769392;20157243;	1
p|SUB|I|883|M	19	AD	D000544	22982414;17510946;23111454;	2
p|SUB|L|424|R	5663	AD	D000544	15119739;12817569;19494431;	1
p|SUB|M|233|L	5663	AD	D000544	14581682;23638752;10533070;	2
p|SUB|S|130|L	5664	AD	D000544	14623725;17186461;22503161;	2
p|SUB|L|648|P	351	AD	D000544	11717357;14754886;20860566;	2
p|SUB|L|392|V	5663	AD	D000544	19297055;10754226;10549825;18776243;	2
p|SUB|A|692|G	351	AD	D000544	11311152;1303239;8021287;	2
p|SUB|A|673|T	351	AD	D000544	25253696;8170579;25531812;	2
p|SUB|D|385|A	338399	AD	D000544	12542699;10206644;19264123;19056463;14515347;	2
p|SUB|D|678|N	351	AD	D000544	15201367;25053581;11774719;	2
p|SUB|A|426|P	338399	AD	D000544	9521423;23990795;17553989;	2
p|SUB|L|211|P	54209	AD	D000544	25886450;25042114;24762945;	1
p|SUB|N|417|Y	23385	AD	D000544	11992262;21364883;14642438;	1
p|SUB|T|122|R	338412	AD	D000544	19773092;16620965;15755689;16545890;	2
p|SUB|Q|160|X	5621	AD	D000544	10631141;21416485;	2
p|SUB|I|143|F	338399	AD	D000544	10468510;10090481;	2
p|SUB|A|2|V	170589	AD	D000544	24372615;25253695;	2
p|SUB|R|269|G	N	AD	D000544	8910898;15205973;	2
p|SUB|S|1610|T	1378	AD	D000544	23582656;22343410;	2
p|SUB|R|952|Q	7804	AD	D000544	17614163;12399018;	2
p|SUB|S|290|C	338399	AD	D000544	10075646;17573346;	2
p|SUB|G|82|S	177	AD	D000544	20567859;19902324;26313784;	2
p|SUB|F|105|L	129685	AD	D000544	19915487;10631141;	2
p|SUB|F|105|C	5663	AD	D000544	24650794;24737487;	2
p|SUB|Q|222|H	338399	AD	D000544	12885573;17183150;	2
p|SUB|K|82|R	5664	AD	D000544	25323700;2532370;	2
p|SUB|S|18|Y	7345	AD	D000544	16698101;16626667;	2
p|SUB|V|261|L	5663	AD	D000544	20157243;18637955;	1
p|SUB|H|169|N	5664	AD	D000544	2532370;25323700;	2
p|SUB|E|219|K	5621	AD	D000544	17202849;15488240;	2
p|SUB|R|1628|P	120892	AD	D000544	20018409;23421816;	2
p|SUB|Y|115|H	351	AD	D000544	9746908;21373759;	2
p|SUB|M|631|L	351	AD	D000544	22500616;19854267;	2
p|SUB|R|61|T	9354	AD	D000544	8635577;21454574;22158868;	2
p|SUB|V|279|F	7941	AD	D000544	20464283;20634581;	2
p|SUB|T|668|A	351	AD	D000544	17183681;19167357;	2
p|SUB|S|262|A	N	AD	D000544	20466736;19304664;	2
p|SUB|V|96|F	11138	AD	D000544	8733303;9816912;	2
p|SUB|V|232|M	23646	AD	D000544	24336208;24866402;	2
p|SUB|R|194|W	7515	AD	D000544	20553853;17385092;	2
p|SUB|Q|170|H	102	AD	D000544	19608551;24055016;	2
p|SUB|E|22|A	N	AD	D000544	12054732;15123427;	2
p|SUB|L|55|M	5444	AD	D000544	20947215;22776645;19863653;18322397;	0
p|SUB|V|393|M	5664	AD	D000544	19659892;18727676;	1
p|SUB|G|2385|R	120892	AD	D000544	19640773;17720280;23421816;	0
p|SUB|E|120|G	5663	AD	D000544	20157243;20388456;	2
p|SUB|S|169|L	5663	AD	D000544	9831473;11764087;	2
p|SUB|H|677|R	351	AD	D000544	12552037;25053581;	2
p|SUB|P|267|L	338399	AD	D000544	12817569;15119739;	2
p|SUB|R|952|K	540	AD	D000544	22565015;22356903;	2
p|SUB|M|233|V	338412	AD	D000544	11684347;15663477;	2
p|SUB|L|162|V	5465	AD	D000544	12938026;22065208;	2
p|SUB|S|12|T	7019	AD	D000544	18430995;15464268;	2
p|SUB|P|141|L	5328	AD	D000544	15615772;12898287;	2
p|SUB|D|87|N	54209	AD	D000544	24762945;25886450;	1
p|SUB|I|716|F	351	AD	D000544	25182745;24117942;20010303;	2
p|SUB|Q|33|X	54209	AD	D000544	24762945;24139279;	2
p|SUB|I|716|V	351	AD	D000544	24117942;9328472;	2
p|SUB|L|226|F	338399	AD	D000544	22810102;20157243;	2
p|SUB|C|139|R	2896	AD	D000544	18565828;22647257;	2
p|SUB|V|715|M	351	AD	D000544	18437002;10097173;	2
p|SUB|A|264|E	351	AD	D000544	23040292;21712989;12101040;	2
p|SUB|T|835|M	8633	AD	D000544	24866402;25419706;	2
p|SUB|L|174|M	5663	AD	D000544	14623725;12484344;	1
p|SUB|P|246|L	1769	AD	D000544	21726674;20083199;	2
p|SUB|N|370|S	2629	AD	D000544	15525722;26233692;	2
p|SUB|S|65|C	3077	AD	D000544	12714262;18525129;	2
p|SUB|I|213|F	5663	AD	D000544	22810102;14769392;	2
p|SUB|L|435|F	5663	AD	D000544	20460383;25741723;	2
p|SUB|V|THE717|I	100616102	AD	D000544	8410047;7776534;	2
p|SUB|R|181|G	102	AD	D000544	19608551;24055016;	1
p|SUB|V|642|G	351	AD	D000544	8599933;9305632;	2
p|SUB|V|642|F	351	AD	D000544	18675254;8599933;9305632;	2
p|SUB|N|291|S	4023	AD	D000544	10206232;12133567;	2
p|SUB|S|26|C	N	AD	D000544	19204155;24785004;	2
p|SUB|A|90|V	23435	AD	D000544	25442115;20555136;	2
p|SUB|G|209|R	5663	AD	D000544	12755040;10447269;	2
p|SUB|K|257|T	N	AD	D000544	15994305;18490011;	2
p|SUB|C|311|S	5445	AD	D000544	21757906;14741412;	2
p|SUB|C|92|S	338399	AD	D000544	14623725;11027672;	2
p|SUB|I|45|F	351	AD	D000544	10077635;12667466;	2
p|SUB|V|64|I	729230	AD	D000544	15488313;15465089;	2
p|SUB|M|389|V	389036	AD	D000544	9013407;9040504;	2
p|SUB|K|832|R	540	AD	D000544	22356903;22565015;	2
p|SUB|P|436|S	338399	AD	D000544	10090481;20460383;	2
p|SUB|D|257|A	4128	AD	D000544	12542699;16497228;24885175;22045496;	2
p|SUB|A|216|V	9961	AD	D000544	10394937;16650578;	2
p|SUB|M|139|I	5663	AD	D000544	11126202;20213228;	2
p|SUB|T|96|K	54209	AD	D000544	24762945;25042114;	2
p|SUB|E|184|D	338399	AD	D000544	12410385;10644793;	2
p|SUB|N|135|S	5663	AD	D000544	18580586;15776278;	2
p|SUB|T|47|D	5290	AD	D000544	10412031;	2
p|SUB|Q|397|P	1141	AD	D000544	12214130;	2
p|SUB|M|235|T	189	AD	D000544	11803527;	2
p|SUB|I|143|M	338399	AD	D000544	14570818;	2
p|SUB|I|223|T	11138	AD	D000544	9816912;	2
p|SUB|C|47|S	596	AD	D000544	23937564;	2
p|SUB|I|143|V	5663	AD	D000544	21422519;	2
p|SUB|H|13|G	81502	AD	D000544	22545812;	2
p|SUB|H|13|D	N	AD	D000544	7966323;	2
p|SUB|M|31|V	8923209	AD	D000544	12035616;	2
p|SUB|G|399|S	N	AD	D000544	21163861;	2
p|SUB|C|23|W	100616102	AD	D000544	15476169;	2
p|SUB|N|279|D	343035	AD	D000544	24252707;	2
p|SUB|E|280|Q	338399	AD	D000544	14557582;	2
p|SUB|D|169|G	23435	AD	D000544	25442115;	2
p|SUB|M|128|V	N	AD	D000544	23805846;	2
p|SUB|T|245|P	N	AD	D000544	16469444;	2
p|SUB|L|134|R	5663	AD	D000544	22503161;	2
p|SUB|Q|860|H	8633	AD	D000544	24866402;	2
p|SUB|M|55|L	5444	AD	D000544	21757906;	2
p|SUB|I|146|M	N	AD	D000544	9007311;	2
p|SUB|T|42|A	348	AD	D000544	12498968;	2
p|SUB|K|594|N	80757	AD	D000544	19428625;	2
p|SUB|C|124|S	5728	AD	D000544	16684527;	2
p|SUB|F|15|S	347	AD	D000544	15316799;	2
p|SUB|A|275|V	5663	AD	D000544	24582897;	2
p|SUB|I|439|S	338399	AD	D000544	20157243;	2
p|SUB|A|25|T	1471	AD	D000544	25893795;	2
p|SUB|A|69|S	N	AD	D000544	18688167;	2
p|SUB|T|808|P	N	AD	D000544	24309505;	2
p|SUB|S|422|E	N	AD	D000544	16606369;	2
p|SUB|V|18|P	9354	AD	D000544	15331417;	2
p|SUB|V|94|M	5663	AD	D000544	11568920;	2
p|SUB|V|18|A	N	AD	D000544	7534068;	2
p|SUB|R|132|S	N	AD	D000544	21769591;	2
p|SUB|A|136|G	653590	AD	D000544	12609057;	2
p|SUB|E|4|N	6043	AD	D000544	15475580;	2
p|SUB|R|1441|C	120892	AD	D000544	22118943;	2
p|SUB|F|217|L	N	AD	D000544	12972157;	2
p|SUB|V|311|M	9961	AD	D000544	16650578;	2
p|SUB|A|116|V	351	AD	D000544	17573534;	2
p|SUB|Q|12|H	N	AD	D000544	17522596;	2
p|SUB|V|148|I	N	AD	D000544	10732806;	2
p|SUB|G|2019|S	120892	AD	D000544	22964832;19072560;19822953;17846883;	2
p|SUB|F|105|V	338399	AD	D000544	20157243;	2
p|SUB|A|222|V	4524	AD	D000544	15123333;17932993;	2
p|SUB|S|235|P	N	AD	D000544	8228990;	2
p|SUB|K|671|N	351	AD	D000544	8867023;	2
p|SUB|S|311|C	1813	AD	D000544	9779662;	1
p|SUB|L|235|V	4128	AD	D000544	21373759;	2
p|SUB|Y|256|S	N	AD	D000544	12885573;	2
p|SUB|K|649|N	4397	AD	D000544	20860566;	2
p|SUB|D|90|N	340348	AD	D000544	16170650;	2
p|SUB|E|208|A	5091	AD	D000544	24569455;	2
p|SUB|P|334|R	5664	AD	D000544	11803125;	2
p|SUB|V|261|F	129685	AD	D000544	19915487;	2
p|SUB|D|366|A	338399	AD	D000544	16620965;	2
p|SUB|T|714|A	351	AD	D000544	18187157;	2
p|SUB|R|92|H	7415	AD	D000544	17622780;	2
p|SUB|Y|18|F	N	AD	D000544	23345405;	2
p|SUB|K|612|V	N	AD	D000544	9846957;	2
p|SUB|S|843|G	8633	AD	D000544	24866402;	2
p|SUB|A|2|T	N	AD	D000544	25253695;	2
p|SUB|D|358|A	348	AD	D000544	20197062;	2
p|SUB|I|718|L	351	AD	D000544	19097908;	2
p|SUB|A|315|T	23435	AD	D000544	25442115;	2
p|SUB|P|279|L	4205	AD	D000544	17112666;	1
p|SUB|M|35|L	79811	AD	D000544	19854267;	2
p|SUB|K|28|G	N	AD	D000544	23919567;	2
p|SUB|F|177|S	5663	AD	D000544	23850332;	1
p|SUB|H|149|N	351	AD	D000544	22685292;	2
p|SUB|L|86|P	255022	AD	D000544	22874670;	2
p|SUB|D|7|N	27165	AD	D000544	16480703;	2
p|SUB|F|177|L	338399	AD	D000544	22810102;	2
p|SUB|D|25|N	N	AD	D000544	25614623;	2
p|SUB|V|717|K	351	AD	D000544	8886002;	2
p|SUB|L|243|F	10044	AD	D000544	12759818;	2
p|SUB|P|259|R	N	AD	D000544	14739547;	2
p|SUB|Y|115|C	129685	AD	D000544	19915487;	2
p|SUB|I|443|V	23621	AD	D000544	17854420;	2
p|SUB|T|837|K	8633	AD	D000544	24866402;	2
p|SUB|P|414|L	338412	AD	D000544	11432849;	2
p|SUB|R|514|M	N	AD	D000544	18838661;	2
p|SUB|C|113|S	3745	AD	D000544	22442077;	2
p|SUB|Y|682|G	351	AD	D000544	9614075;	2
p|SUB|K|358|R	10347	AD	D000544	26101835;	2
p|SUB|S|170|P	5663	AD	D000544	23885714;	2
p|SUB|R|61|C	9354	AD	D000544	15708851;	2
p|SUB|P|589|S	7018	AD	D000544	20029940;	2
p|SUB|R|145|C	348	AD	D000544	24607147;	2
p|SUB|K|38|A	10059	AD	D000544	24252614;	2
p|SUB|L|723|P	351	AD	D000544	22221884;	2
p|SUB|R|169|C	4854	AD	D000544	12754354;	2
p|SUB|V|44|F	N	AD	D000544	10077635;	2
p|SUB|T|668|P	351	AD	D000544	16554819;	2
p|SUB|H|14|D	N	AD	D000544	7966323;	2
p|SUB|Q|665|D	N	AD	D000544	8154870;	2
p|SUB|D|76|A	N	AD	D000544	23902769;	2
p|SUB|E|111|A	N	AD	D000544	15128939;	2
p|SUB|G|51|S	5539	AD	D000544	17221831;	2
p|SUB|N|405|S	338399	AD	D000544	10644793;	2
p|SUB|R|399|Q	7515	AD	D000544	18672023;	2
p|SUB|V|175|M	10400	AD	D000544	21881829;	2
p|SUB|V|APP717|G	351	AD	D000544	7485234;	2
p|SUB|L|34|F	129685	AD	D000544	22944366;	2
p|SUB|T|105|I	3176	AD	D000544	21138759;	2
p|SUB|H|151|N	351	AD	D000544	22685292;	2
p|SUB|N|352|T	23435	AD	D000544	20031275;	0
p|SUB|V|171|I	351	AD	D000544	20926003;	2
p|SUB|G|206|S	5663	AD	D000544	18437002;	2
p|SUB|G|206|V	338399	AD	D000544	12112163;	2
p|SUB|R|236|H	2670	AD	D000544	24806671;	2
p|SUB|G|206|D	5663	AD	D000544	21335660;	2
p|SUB|Y|209|F	8972	AD	D000544	24614897;	2
p|SUB|R|489|C	5027	AD	D000544	25456845;	2
p|SUB|I|202|F	5663	AD	D000544	21144619;	2
p|SUB|E|22|D	N	AD	D000544	12054732;	2
p|SUB|S|485|A	5563	AD	D000544	26100639;	2
p|SUB|R|1407|X	6323	AD	D000544	25042160;	2
p|SUB|C|60|S	338399	AD	D000544	11027672;	2
p|SUB|L|2|A	N	AD	D000544	9634573;	2
p|SUB|H|382|A	351	AD	D000544	25835329;	2
p|SUB|E|120|K	351	AD	D000544	9781063;	2
p|SUB|E|120|D	N	AD	D000544	9521423;	2
p|SUB|S|404|P	N	AD	D000544	8228990;	2
p|SUB|R|594|Q	4524	AD	D000544	15123333;	1
p|SUB|T|174|I	351	AD	D000544	15668448;	2
p|SUB|G|25|P	N	AD	D000544	23747423;	2
p|SUB|Y|495|H	1786	AD	D000544	23365052;	1
p|SUB|S|169|P	338399	AD	D000544	10025789;	2
p|SUB|Y|495|C	1786	AD	D000544	23365052;	1
p|SUB|S|175|C	5664	AD	D000544	20164579;	2
p|SUB|Y|119|H	N	AD	D000544	24611490;	2
p|SUB|S|408|C	26059	AD	D000544	11849768;	2
p|SUB|V|594|A	N	AD	D000544	7695913;	2
p|SUB|N|40|K	N	AD	D000544	24902715;	2
p|SUB|V|24|G	N	AD	D000544	23919567;	2
p|SUB|A|525|D	10531	AD	D000544	19962426;	2
p|SUB|L|113|Q	351	AD	D000544	15776278;	2
p|SUB|V|CODON66|M	627	AD	D000544	15084795;	2
p|SUB|P|267|S	338399	AD	D000544	11124426;	2
p|SUB|N|171|S	5621	AD	D000544	15488240;	0
p|SUB|L|381|V	5663	AD	D000544	19797784;	2
p|SUB|A|431|V	N	AD	D000544	12399144;	2
p|SUB|C|230|S	351	AD	D000544	21768095;	2
p|SUB|R|280|H	7515	AD	D000544	18672023;	0
p|SUB|Q|705|K	114548	AD	D000544	24144834;	2
p|SUB|S|409|A	N	AD	D000544	23345405;	2
p|SUB|V|236|E	348	AD	D000544	24607147;	2
p|SUB|D|263|A	7225	AD	D000544	15601622;	2
p|SUB|E|693|D	351	AD	D000544	18300294;	1
p|SUB|G|183|V	2099	AD	D000544	17431506;	2
p|SUB|I|32|E	N	AD	D000544	21117449;	2
p|SUB|L|206|M	N	AD	D000544	23041349;	2
p|SUB|L|166|V	5663	AD	D000544	24880964;	2
p|SUB|L|166|R	338399	AD	D000544	10768621;	2
p|SUB|C|213|S	351	AD	D000544	21768095;	2
p|SUB|G|282|C	255022	AD	D000544	22874670;	2
p|SUB|S|36|A	4792	AD	D000544	15837797;	2
p|SUB|P|13|K	5293	AD	D000544	10850726;	2
p|SUB|A|105|T	54209	AD	D000544	25042114;	2
p|SUB|G|35|R	N	AD	D000544	18752597;	2
p|SUB|I|238|M	5663	AD	D000544	24413619;	2
p|SUB|L|68|Q	351	AD	D000544	14742906;11493029;	2
p|SUB|L|271|V	N	AD	D000544	12493737;	2
p|SUB|N|141|Y	5664	AD	D000544	24838186;	2
p|SUB|T|421|M	5663	AD	D000544	24559647;	2
p|SUB|F|175|S	N	AD	D000544	12037434;	2
p|SUB|T|147|P	5663	AD	D000544	24718101;	2
p|SUB|I|716|T	351	AD	D000544	24117942;	1
p|SUB|F|386|L	5663	AD	D000544	24559647;	2
p|SUB|L|226|R	338399	AD	D000544	15196662;	2
p|SUB|S|212|Y	5663	AD	D000544	21094210;	2
p|SUB|Q|27|E	231	AD	D000544	18423577;	2
p|SUB|R|278|S	5663	AD	D000544	17507029;	2
p|SUB|R|278|T	351	AD	D000544	9172170;	2
p|SUB|H|163|P	5663	AD	D000544	23046926;	2
p|SUB|Y|133;450|E	N	AD	D000544	16289124;	2
p|SUB|H|452|Y	N	AD	D000544	26000932;	2
p|SUB|A|APP713|V	351	AD	D000544	8023065;	2
p|SUB|S|144|G	79865	AD	D000544	24439484;	2
p|SUB|V|715|A	351	AD	D000544	14769392;	2
p|SUB|F|183|S	5664	AD	D000544	23383383;	2
p|SUB|D|128|N	389036	AD	D000544	11941486;	2
p|SUB|V|570|I	129685	AD	D000544	12852830;	2
p|SUB|L|301|P	389036	AD	D000544	11941486;	2
p|SUB|L|309|A	5524	AD	D000544	19126401;	2
p|SUB|E|1679|X	10347	AD	D000544	26101835;	2
p|SUB|R|554|K	129685	AD	D000544	12852830;	2
p|SUB|S|128|R	4318	AD	D000544	24022074;	2
p|SUB|W|44|X	54209	AD	D000544	25042114;	2
p|SUB|D|3674|G	10438	AD	D000544	23580652;	2
p|SUB|L|174|R	338399	AD	D000544	15592140;	2
p|SUB|S|396;404|T	389036	AD	D000544	16987932;	2
p|SUB|A|APP692|G	351	AD	D000544	9754958;	2
p|SUB|L|90|Q	N	AD	D000544	22005651;	2
p|SUB|A|15|T	N	AD	D000544	9013407;	2
p|SUB|P|13|H	N	AD	D000544	19731370;	2
p|SUB|V|710|G	351	AD	D000544	19097908;	2
p|SUB|F|20|W	N	AD	D000544	21843498;	2
p|SUB|E|111|Q	3416	AD	D000544	10684867;	2
p|SUB|G|384|R	23435	AD	D000544	20031275;	2
p|SUB|A|21|G	N	AD	D000544	11311152;8955370;17940047;	2
p|SUB|A|120|T	27165	AD	D000544	16480703;	2
p|SUB|A|35|S	N	AD	D000544	1673214;	2
p|SUB|M|35|V	N	AD	D000544	17945421;	2
p|SUB|K|28|R	N	AD	D000544	23919567;	2
p|SUB|K|28|M	N	AD	D000544	24244308;	2
p|SUB|I|83|T	5663	AD	D000544	26145164;	2
p|SUB|L|401|K	N	AD	D000544	12929130;	2
p|SUB|L|282|V	10194	AD	D000544	11701593;	2
p|SUB|L|444|P	2629	AD	D000544	15525722;	2
p|SUB|T|719|P	338399	AD	D000544	19584443;	2
p|SUB|V|157|L	79811	AD	D000544	10581340;	2
p|SUB|P|1195|L	N	AD	D000544	21549686;	2
p|SUB|K|1293|R	2904	AD	D000544	24292895;	2
p|SUB|R|46|Q	4968	AD	D000544	19630534;	2
p|SUB|L|435|R	338399	AD	D000544	20460383;	2
p|SUB|G|287|S	23435	AD	D000544	25442115;	2
p|SUB|R|108|Q	5663	AD	D000544	22221884;	2
p|SUB|A|140|D	9446	AD	D000544	15623683;22100662;	2
p|SUB|T|116|I	N	AD	D000544	15272895;	2
p|SUB|T|116|N	N	AD	D000544	10439444;	2
p|SUB|F|19|W	N	AD	D000544	21843498;	2
p|SUB|F|19|S	129685	AD	D000544	22944366;	2
p|SUB|F|19|G	129685	AD	D000544	20055378;	2
p|SUB|D|299|G	7099	AD	D000544	16157451;	2
p|SUB|E|665|D	351	AD	D000544	8867023;	2
p|SUB|V|825|I	19	AD	D000544	22377775;	2
p|SUB|M|596|I	351	AD	D000544	15584903;	2
p|SUB|P|117|S	338399	AD	D000544	15004326;	2
p|SUB|P|117|A	5663	AD	D000544	18479822;	2
p|SUB|N|68|K	54209	AD	D000544	24762945;	2
p|SUB|L|248|P	5663	AD	D000544	24650794;	2
p|SUB|G|37|D	51727	AD	D000544	12607822;	2
p|SUB|A|85|V	5664	AD	D000544	18427071;	2
p|SUB|G|37|R	N	AD	D000544	21712989;	2
p|SUB|G|810|R	1501	AD	D000544	22984439;	1
p|SUB|H|304|Q	5536	AD	D000544	19686245;	1
p|SUB|E|126|K	5664	AD	D000544	24844686;	2
p|SUB|R|535|X	N	AD	D000544	17923627;	2
p|SUB|H|131|R	338399	AD	D000544	23638752;	2
p|SUB|A|288|V	4968	AD	D000544	23684897;	2
p|SUB|L|113|P	2099	AD	D000544	17431506;	2
p|SUB|T|947|M	6653	AD	D000544	25382023;	2
p|SUB|S|596|N	N	AD	D000544	17209133;	2
p|SUB|E|593|V	N	AD	D000544	7523115;	2
p|SUB|V|394|L	2629	AD	D000544	15525722;	2
p|SUB|G|378|E	5663	AD	D000544	24928006;	2
p|SUB|D|442|G	348	AD	D000544	18036514;	2
p|SUB|M|66|V	627	AD	D000544	16054753;	2
p|SUB|M|30|A	596	AD	D000544	15621213;	2
p|SUB|S|51|G	5539	AD	D000544	17221831;	2
p|SUB|S|51|A	23621	AD	D000544	24992504;	2
p|SUB|N|106|D	274	AD	D000544	22960267;	2
p|SUB|I|758|S	478	AD	D000544	24803225;	2
p|SUB|K|11|A	6418	AD	D000544	23374587;	2
p|SUB|E|202;133|Y	N	AD	D000544	16289124;	2
p|SUB|A|38|V	1509	AD	D000544	11304834;	2
p|SUB|S|416|A	N	AD	D000544	23345405;	2
p|SUB|Y|159|F	N	AD	D000544	23123781;	2
p|SUB|Y|38|C	54209	AD	D000544	24762945;	2
p|SUB|V|CODON717|I	351	AD	D000544	8247223;	2
p|SUB|S|413|L	1136	AD	D000544	12214130;	2
p|SUB|H|214|Y	5663	AD	D000544	22503161;	2
p|SUB|P|318|L	274	AD	D000544	24582639;	2
p|SUB|V|456|L	540	AD	D000544	23830383;	2
p|SUB|V|1140|A	540	AD	D000544	23830383;	2
p|SUB|I|1061|T	4864	AD	D000544	17183645;	2
p|SUB|P|104|A	N	AD	D000544	24611490;	2
p|SUB|W|191|X	54209	AD	D000544	25886450;	2
p|SUB|H|46|R	6647	AD	D000544	17987632;	2
p|SUB|P|451|L	N	AD	D000544	18565828;	2
p|SUB|P|310|L	N	AD	D000544	21264226;	2
p|SUB|K|10|A	6418	AD	D000544	23374587;	2
p|SUB|V|89|L	6716	AD	D000544	11796781;	0
p|SUB|M|694|V	N	AD	D000544	17090974;	2
p|SUB|D|905|Y	5295	AD	D000544	12185156;	2
p|SUB|S|230|R	5663	AD	D000544	24880964;	2
p|SUB|E|255|C	9354	AD	D000544	15708851;	2
p|SUB|V|34|L	N	AD	D000544	17288735;	2
p|SUB|K|469|E	3383	AD	D000544	12498973;	2
p|SUB|L|46|P	348	AD	D000544	23990795;	2
p|SUB|Q|460|R	5027	AD	D000544	23157339;	2
p|SUB|A|117|V	2937	AD	D000544	12557018;	2
p|SUB|E|618|Q	351	AD	D000544	10934205;	2
p|SUB|H|14|G	81502	AD	D000544	22545812;	2
p|SUB|G|335|D	351	AD	D000544	25523019;	2
p|SUB|D|200|A	100616102	AD	D000544	15476169;	2
p|SUB|E|46|D	7804	AD	D000544	12399018;	2
p|SUB|E|151|K	54209	AD	D000544	25886450;	2
p|SUB|G|16|R	N	AD	D000544	18423577;	2
p|SUB|R|5|L	N	AD	D000544	12590615;	2
p|SUB|A|58|V	5663	AD	D000544	23415546;	2
p|SUB|R|5|G	N	AD	D000544	8815885;	2
p|SUB|E|22|P	N	AD	D000544	23019494;	2
p|SUB|V|199|L	N	AD	D000544	12972157;	2
p|SUB|N|27|R	N	AD	D000544	23919567;	2
p|SUB|D|333|G	5663	AD	D000544	17186461;	2
p|SUB|Y|165|F	8972	AD	D000544	24614897;	2
p|SUB|C|290|S	338399	AD	D000544	10075646;	2
p|SUB|T|158|P	8301	AD	D000544	22960267;	2
p|SUB|G|601|R	351	AD	D000544	7588622;	2
p|SUB|H|330|A	N	AD	D000544	21966400;	2
p|SUB|E|270|K	6653	AD	D000544	25382023;	2
p|SUB|R|9|L	N	AD	D000544	12860203;	2
p|SUB|L|235|R	5663	AD	D000544	21501661;	2
p|SUB|F|608|V	351	AD	D000544	9614075;	2
p|SUB|E|110|V	N	AD	D000544	10081980;	2
p|SUB|N|26|T	N	AD	D000544	12116197;	2
p|SUB|D|148|E	328	AD	D000544	18672023;	2
p|SUB|D|439|A	338412	AD	D000544	11723295;	2
p|SUB|R|198;19|G	5663	AD	D000544	23383383;	2
p|SUB|L|10|D	N	AD	D000544	12860203;	2
p|SUB|T|3888|P	26765	AD	D000544	12359323;	2
p|SUB|S|202;205|T	N	AD	D000544	12200623;	2
p|SUB|L|171|P	338399	AD	D000544	9833068;	2
p|SUB|G|115|S	54209	AD	D000544	24184202;	2
p|SUB|E|319|G	N	AD	D000544	21033353;	2
p|SUB|D|90|G	N	AD	D000544	16401251;	2
p|SUB|M|93|A	N	AD	D000544	22150111;	2
p|SUB|A|17|T	23621	AD	D000544	17854420;	2
p|SUB|T|188|K	N	AD	D000544	10631141;	2
p|SUB|C|10|X	22900	AD	D000544	18841008;	2
p|SUB|Q|11|E	N	AD	D000544	3214703;	2
p|SUB|G|129|E	5728	AD	D000544	16684527;	2
p|SUB|A|130|V	54209	AD	D000544	24866402;	2
p|SUB|Q|640|E	26154	AD	D000544	15980630;	2
p|SUB|L|296|Q	348	AD	D000544	18036514;	2
p|SUB|R|166|L	338399	AD	D000544	10768621;	2
p|SUB|K|724|M	351	AD	D000544	25018108;	2
p|SUB|Q|88|C	N	AD	D000544	24290922;	2
p|SUB|K|724|N	351	AD	D000544	16917905;	2
p|SUB|V|302|E	N	AD	D000544	24611490;	2
p|SUB|I|215|V	5621	AD	D000544	22763467;	2
p|SUB|R|158|C	348	AD	D000544	7853720;	2
p|SUB|D|243|N	351	AD	D000544	21424791;	2
p|SUB|A|396|T	5663	AD	D000544	22503161;	2
p|SUB|R|273|H	7157	AD	D000544	11815632;	2
p|SUB|S|84|D	1468	AD	D000544	22515507;	2
p|SUB|D|353|N	8633	AD	D000544	26076170;	2
p|SUB|V|272|A	338399	AD	D000544	20157243;23638752;	2
p|SUB|S|151|A	23373	AD	D000544	20631169;	2
p|SUB|Q|228|L	5664	AD	D000544	14769392;	2
p|SUB|K|44|A	351	AD	D000544	17911110;12515826;	2
p|SUB|L|262|V	5663	AD	D000544	22503161;	2
p|SUB|F|27|C	23621	AD	D000544	26402014;	2
p|SUB|L|262|F	N	AD	D000544	9347932;	2
p|SUB|M|323|I	255022	AD	D000544	22874670;	2
p|SUB|M|157|A	N	AD	D000544	22150111;	2
p|SUB|A|291|C	N	AD	D000544	7667312;	2
p|SUB|L|85|P	5663	AD	D000544	15534188;	2
p|SUB|G|394|V	N	AD	D000544	18525293;	2
p|SUB|V|261|I	5663	AD	D000544	16086583;	2
p|SUB|H|313|A	351	AD	D000544	25835329;	2
p|SUB|E|384|A	102	AD	D000544	19221420;	2
p|SUB|D|1|V	N	AD	D000544	1512246;	2
p|SUB|L|250|V	338399	AD	D000544	12686406;	2
p|SUB|H|362|A	N	AD	D000544	21966400;	2
p|SUB|R|98|W	54209	AD	D000544	24762945;	1
p|SUB|L|250|F	338399	AD	D000544	20481270;	2
p|SUB|V|297|F	7941	AD	D000544	20634581;	2
p|SUB|S|199|P	N	AD	D000544	12536218;	2
p|SUB|D|33|E	N	AD	D000544	18838661;	2
p|SUB|S|87|A	331	AD	D000544	21707856;	2
p|SUB|P|460|L	2041	AD	D000544	26101835;	2
p|SUB|S|214|A	N	AD	D000544	19304664;	2
p|SUB|S|129|P	7038	AD	D000544	20203178;	2
p|SUB|H|147|N	351	AD	D000544	22685292;	2
p|SUB|D|23|K	N	AD	D000544	7966323;	2
p|SUB|R|72|P	7161	AD	D000544	19657586;	2
p|SUB|M|146|I	N	AD	D000544	21212640;	2
p|SUB|M|16|C	N	AD	D000544	16849325;	2
p|SUB|L|720|S	351	AD	D000544	19097908;	2
p|SUB|E|429|A	4524	AD	D000544	15123333;	2
p|SUB|A|28|V	54209	AD	D000544	25042114;	2
p|SUB|P|198|L	6718	AD	D000544	22677746;	0
p|SUB|M|139|K	338399	AD	D000544	9719376;	2
p|SUB|M|174|V	5664	AD	D000544	22503161;	2
p|SUB|M|139|T	5663	AD	D000544	22307680;11165779;12042135;	2
p|SUB|F|690|P	351	AD	D000544	8021287;	1
p|SUB|F|690|Y	351	AD	D000544	8021287;	1
p|SUB|T|92|A	1734	AD	D000544	17105838;	2
p|SUB|P|300|L	N	AD	D000544	24842003;	2
p|SUB|R|1231|C	4854	AD	D000544	22153900;	2
p|SUB|P|218|L	5663	AD	D000544	23383383;	2
p|SUB|D|678|H	351	AD	D000544	25053581;	2
p|SUB|S|100|P	767	AD	D000544	23231993;	2
p|SUB|S|100|C	6271	AD	D000544	7918675;	2
p|SUB|A|434|T	5663	AD	D000544	24650794;	2
p|SUB|T|174|M	23627	AD	D000544	12399017;	2
p|SUB|D|202|N	2937	AD	D000544	12557018;	2
p|SUB|R|397|C	274	AD	D000544	22960267;	2
p|SUB|M|49|A	N	AD	D000544	22150111;	2
p|SUB|L|130|M	79811	AD	D000544	10581340;	2
p|SUB|S|20|Y	N	AD	D000544	1707574;	2
p|SUB|K|16|M	N	AD	D000544	24244308;	2
p|SUB|P|433|L	338399	AD	D000544	20460383;	2
p|SUB|K|16|F	10993	AD	D000544	16041062;	2
p|SUB|A|141|S	N	AD	D000544	21163861;	2
p|SUB|S|87|P	7038	AD	D000544	20203178;	2
p|SUB|I|1062|V	4040	AD	D000544	17517621;	2
p|SUB|N|135|D	338399	AD	D000544	9225696;	2
p|SUB|M|326|I	5295	AD	D000544	12185156;	2
p|SUB|T|27|I	N	AD	D000544	12972157;	2
p|SUB|G|3|D	1734	AD	D000544	17105838;	2
p|SUB|S|498|A	23621	AD	D000544	22621900;	2
p|SUB|V|36|K	N	AD	D000544	21117449;	2
p|SUB|H|157|Y	54209	AD	D000544	24762945;	2
p|SUB|W|198|X	54209	AD	D000544	23582655;	2
p|SUB|A|692|V	351	AD	D000544	8021287;	2
p|SUB|R|377|W	5663	AD	D000544	21822699;	2
p|SUB|P|166|L	338399	AD	D000544	22498096;	2
p|SUB|M|595|L	80757	AD	D000544	19428625;	2
p|SUB|A|893|S	5243	AD	D000544	21478475;	2
p|SUB|N|350|S	N	AD	D000544	12459318;	2
p|SUB|R|496|H	2629	AD	D000544	15525722;	2
p|SUB|S|116|C	54209	AD	D000544	24139279;	2
p|SUB|T|430|M	5664	AD	D000544	12925374;	2
p|SUB|L|219|R	338399	AD	D000544	23638752;	2
p|SUB|L|219|P	338399	AD	D000544	10208579;	2
p|SUB|A|30|I	N	AD	D000544	20188180;	2
p|SUB|K|340|R	N	AD	D000544	25378699;	2
p|SUB|A|30|K	2321	AD	D000544	19249095;	2
p|SUB|G|26|R	11146	AD	D000544	26292220;	2
p|SUB|H|13|R	N	AD	D000544	10413512;	2
p|SUB|H|67|D	9354	AD	D000544	24439478;	2
p|SUB|N|142|D	119391	AD	D000544	22100662;	2
p|SUB|E|200|K	5621	AD	D000544	14967768;18198790;	2
p|SUB|G|330|D	255022	AD	D000544	24069280;	2
p|SUB|H|13|A	N	AD	D000544	20061603;	2
p|SUB|E|208|K	9446	AD	D000544	22100662;	0
p|SUB|Q|223|R	54741	AD	D000544	20220325;	2
p|SUB|F|20|C	173	AD	D000544	22413858;	2
p|SUB|F|20|A	N	AD	D000544	15606152;	2
p|SUB|P|570|S	7018	AD	D000544	23968943;	2
p|SUB|Y|653|D	6418	AD	D000544	16162853;	2
p|SUB|S|404|E	5252	AD	D000544	18725412;	2
p|SUB|A|53|T	N	AD	D000544	9743579;	2
p|SUB|K|239|N	5663	AD	D000544	20158511;	2
p|SUB|P|187|S	1728	AD	D000544	21220432;	2
p|SUB|Y|154|N	5663	AD	D000544	15364419;	2
p|SUB|M|35|C	N	AD	D000544	17945421;	2
p|SUB|L|286|P	5663	AD	D000544	18028191;22307680;	2
p|SUB|F|19|T	N	AD	D000544	8909288;	2
p|SUB|F|19|P	173	AD	D000544	22413858;	2
p|SUB|M|30|D	4128	AD	D000544	22387411;	2
p|SUB|L|420|R	5663	AD	D000544	22882713;	2
p|SUB|H|14|A	N	AD	D000544	20061603;	2
p|SUB|R|154|H	255022	AD	D000544	24069280;	2
p|SUB|A|213|T	255022	AD	D000544	24069280;	2
p|SUB|S|396|E	5252	AD	D000544	18725412;	2
p|SUB|D|694|N	10194	AD	D000544	21239853;17027170;	2
p|SUB|K|16|A	N	AD	D000544	3477820;	2
p|SUB|T|122|P	N	AD	D000544	10631141;	2
p|SUB|Y|402|H	3075	AMD	D008268	18050121;26132079;22022419;18316707;18515590;26411831;17362990;18340363;18852870;20378180;20708732;23938121;18161619;25786237;24346170;23497844;18325906;21856016;22578823;24403817;22762059;23365078;24863099;26354764;22019782;20869121;22561651;20022638;19692124;23112567;17576744;17210852;16379025;18163432;24391822;19169230;17491602;16174643;18538409;22481475;26045838;17679948;17396242;17704937;23596508;22067048;20664795;18043728;21169531;20574013;25729613;20385334;17198853;16642439;17050575;16710702;16936733;20626361;16849663;16541016;23922956;17079491;21855625;25125603;23406618;24335201;21498607;17580967;17003406;25695752;17962488;16865697;21906714;25742403;20863311;19434233;17285240;17167412;16936080;19029036;25391986;19553609;22293892;15870199;17352366;17456821;17464302;17724217;21790300;22706242;18084039;16431947;18263814;19117936;22936692;17438519;15895326;23373431;16816528;16877387;19001225;17398321;16885922;24278416;16954704;24897289;21396937;17893204;18235016;18627465;18378209;16300415;26312598;21621535;20843825;18704199;22848687;17314151;19187590;23747161;21232084;17210858;21825180;20042653;20660596;24113783;24227801;25279119;18223247;19823576;24367156;24083687;17241667;22875704;18682812;20605213;23103884;18786923;18682806;17157600;25305316;16905558;24550369;17591627;23306536;22905135;17089378;19264882;16500214;25214719;22486323;18423869;24550392;18784628;17022631;18433936;18292785;21670343;15761121;22259222;18067970;15761120;21282580;22933840;24608419;22536038;17995985;17869048;22253316;22504022;24362810;24287500;19850925;19680273;19091853;20711705;26217379;16998489;18436830;19168221;23840815;17134647;19019939;18939352;18211923;17399790;19048105;21111031;22059990;25340497;17306880;22965593;21151600;19845562;25124117;24557349;18203751;21825189;19822855;18054635;17631852;20688737;18627285;18252232;25363549;20153746;22426290;20456446;23204795;25814824;23562165;17426452;19822851;17339482;21158586;21930971;19646183;	2
p|SUB|A|69|S	387715	AMD	D008268	25391986;24143065;19806217;17675241;19823576;21906714;26354764;21151600;24362810;18936151;25185256;20688737;22536038;25792034;19048105;17352366;16954704;21541271;18054635;23373431;21825180;23582991;19680273;22293892;24865191;23326481;18061132;20378180;22481475;24403817;17576744;24453474;17210852;25695752;25279119;17325155;24608419;22219653;21169531;21670343;26271842;24961698;18423869;26132079;25125603;18688167;23406618;20182747;19268887;16174643;24346170;18161619;19001225;17285240;21060049;19168221;17884985;25205867;18569809;23103884;21790300;16642439;22706242;22232432;22809783;21896867;21825189;18292785;23592919;19117936;23111182;20574013;18084039;19434233;23112567;21236409;19255159;24557349;24781946;17456821;18682812;24897289;24595987;23302509;18325906;20022638;	2
p|SUB|I|62|V	3075	AMD	D008268	24550392;26271842;24897289;18223247;26045838;18340363;15870199;24781946;20574013;17962488;22232432;21896867;19029036;22536038;24403817;22570352;23103884;24520367;21899915;24595987;24961698;22059990;21270465;25391986;23111182;17396242;	2
p|SUB|R|102|G	718	AMD	D008268	19117936;18325906;25124117;19048105;24036950;21906714;19899988;19168221;23112567;19823576;19234341;22174912;24287500;22481475;21169531;21555552;20664795;	2
p|SUB|R|32|Q	629	AMD	D008268	19001225;18325906;21555552;19696172;23373431;23112567;17576744;21169531;22481475;19556007;18806293;16518403;	2
p|SUB|T|280|M	1524	AMD	D008268	24287500;22816662;15208270;26305531;20538655;21621535;15944936;25050486;	2
p|SUB|R|345|W	2202	AMD	D008268	11389162;17664227;20206286;26199322;17666404;12427233;23943789;10369267;16249470;15218514;	2
p|SUB|V|249|I	1524	AMD	D008268	26305531;15208270;24287500;15944936;25050486;22816662;20538655;	2
p|SUB|M|72|T	5176	AMD	D008268	18226801;19503741;19223990;15823717;21174599;22029535;	2
p|SUB|G|1961|E	24	AMD	D008268	10880298;22661473;25921964;11346402;9973280;15375613;	2
p|SUB|E|318|D	717	AMD	D008268	16518403;17576744;19117936;19556007;18806293;23112567;	2
p|SUB|Q|5345|R	83872	AMD	D008268	14968411;16020313;16885922;15467524;17057786;14570714;	2
p|SUB|V|62|I	3075	AMD	D008268	21555552;17022693;25124117;18316707;23441108;24440287;	2
p|SUB|R|1210|C	3075	AMD	D008268	25814826;26376859;22019782;26215151;24036949;25880396;	2
p|SUB|K|155|Q	718	AMD	D008268	25655794;24036950;24736606;24036952;24036949;	2
p|SUB|D|2177|N	24	AMD	D008268	15375613;11346402;10880298;25921964;	2
p|SUB|D|299|G	7099	AMD	D008268	18172114;15829498;18385087;26398587;	2
p|SUB|R|943|Q	24	AMD	D008268	10634626;11919200;15375613;	2
p|SUB|R|38|X	387715	AMD	D008268	22293892;23942973;20140183;	2
p|SUB|T|399|I	7099	AMD	D008268	18172114;15829498;26398587;	2
p|SUB|Q|192|R	5444	AMD	D008268	23538572;20042177;15488805;	2
p|SUB|D|312|N	7439	AMD	D008268	17898294;20375340;18509027;	2
p|SUB|P|314|L	718	AMD	D008268	24036950;19168221;19234341;	2
p|SUB|I|169|T	10516	AMD	D008268	16652333;20599547;	2
p|SUB|Y|227|N	7439	AMD	D008268	16286623;9700209;	2
p|SUB|S|326|C	4968	AMD	D008268	19885394;17057786;	2
p|SUB|R|503|H	1001	AMD	D008268	15166507;14708629;	2
p|SUB|K|565|E	629	AMD	D008268	18806293;23112567;	2
p|SUB|L|55|M	5444	AMD	D008268	23538572;20042177;	2
p|SUB|G|119|R	3426	AMD	D008268	25352734;23685748;	2
p|SUB|Q|5346|R	83872	AMD	D008268	17157600;17216616;	2
p|SUB|R|80|G	7003	AMD	D008268	24403817;17634448;24453474;	2
p|SUB|S|69|A	3075	AMD	D008268	17050575;19845562;	2
p|SUB|A|146|K	7439	AMD	D008268	18509027;17898294;	2
p|SUB|G|267|S	10516	AMD	D008268	16652333;20599547;	2
p|SUB|T|1428|M	24	AMD	D008268	10216065;12592048;	2
p|SUB|P|940|R	24	AMD	D008268	11919200;10634626;	2
p|SUB|V|1433|I	24	AMD	D008268	12592048;10634626;	2
p|SUB|Y|141|C	5961	AMD	D008268	22466463;12882809;	2
p|SUB|Y|89|D	201973	AMD	D008268	23579484;	2
p|SUB|G|142|S	7037	AMD	D008268	25915522;	2
p|SUB|Y|168|C	7078	AMD	D008268	8728699;	2
p|SUB|I|2166|M	24	AMD	D008268	12592048;	2
p|SUB|S|328|A	56213	AMD	D008268	23623979;	2
p|SUB|T|1572|M	24	AMD	D008268	12592048;	2
p|SUB|Y|227|C	7439	AMD	D008268	9700209;	2
p|SUB|I|824|T	24	AMD	D008268	11527935;	2
p|SUB|Y|227|X	368	AMD	D008268	11439001;	2
p|SUB|A|1038|V	24	AMD	D008268	10958763;9973280;	2
p|SUB|R|102|W	6247	AMD	D008268	25894957;	2
p|SUB|M|1882|I	24	AMD	D008268	22948568;	2
p|SUB|P|99|L	10936	AMD	D008268	11466257;	2
p|SUB|V|379|L	81494	AMD	D008268	19365580;	2
p|SUB|V|1691|A	2147	AMD	D008268	18378576;	2
p|SUB|T|216|I	7439	AMD	D008268	17898294;	2
p|SUB|R|152|X	24	AMD	D008268	10486215;	2
p|SUB|G|150|R	5027	AMD	D008268	23303206;	2
p|SUB|G|188|A	3426	AMD	D008268	25352734;	2
p|SUB|I|182|T	26254	AMD	D008268	12019215;	2
p|SUB|A|25|T	1471	AMD	D008268	25893795;	2
p|SUB|V|34|L	348	AMD	D008268	19860767;	2
p|SUB|C|250|F	5961	AMD	D008268	16113362;	2
p|SUB|R|142|W	5961	AMD	D008268	19243827;	2
p|SUB|N|331|H	25794	AMD	D008268	16280978;	2
p|SUB|P|167|S	735	AMD	D008268	24036952;	2
p|SUB|R|399|Q	7515	AMD	D008268	20375340;	2
p|SUB|R|229|C	26254	AMD	D008268	12019215;	2
p|SUB|Y|615|X	1001	AMD	D008268	16120155;	2
p|SUB|R|2040|X	24	AMD	D008268	12592048;	2
p|SUB|R|218|Q	7439	AMD	D008268	9700209;	2
p|SUB|R|218|G	7439	AMD	D008268	17646752;	2
p|SUB|R|194|W	7515	AMD	D008268	20375340;	2
p|SUB|E|158|C	263	AMD	D008268	16823865;	2
p|SUB|Y|270|X	6785	AMD	D008268	15557430;	2
p|SUB|M|55|L	263	AMD	D008268	15488805;	2
p|SUB|V|268|I	3614	AMD	D008268	16384941;	2
p|SUB|Q|124|P	10516	AMD	D008268	16652333;	2
p|SUB|F|13|B	7422	AMD	D008268	23582991;	2
p|SUB|A|122|T	25794	AMD	D008268	16280978;	2
p|SUB|V|76|G	6247	AMD	D008268	19390641;	2
p|SUB|P|297|A	7439	AMD	D008268	9700209;	2
p|SUB|C|112|R	263	AMD	D008268	16823865;	2
p|SUB|Y|315|C	5025	AMD	D008268	23303206;	2
p|SUB|T|116|M	3614	AMD	D008268	16384941;	2
p|SUB|G|299|R	7439	AMD	D008268	18509027;	2
p|SUB|Q|449|H	123016	AMD	D008268	26195043;	2
p|SUB|Q|234|X	10936	AMD	D008268	11466257;	2
p|SUB|R|753|Q	7097	AMD	D008268	26398587;	2
p|SUB|P|292|L	718	AMD	D008268	24453474;	2
p|SUB|T|135|P	10936	AMD	D008268	11466257;	2
p|SUB|C|282|Y	7018	AMD	D008268	19852572;	2
p|SUB|G|21|R	2697	AMD	D008268	22138732;	2
p|SUB|R|158|C	263	AMD	D008268	16823865;	2
p|SUB|A|243|V	7439	AMD	D008268	17898294;	2
p|SUB|S|251|C	6010	AMD	D008268	15591052;	2
p|SUB|G|324|D	3614	AMD	D008268	16384941;	2
p|SUB|S|149|R	6401	AMD	D008268	17057786;	2
p|SUB|R|3500|Q	348	AMD	D008268	19860767;	2
p|SUB|R|78|G	3075	AMD	D008268	21270465;	2
p|SUB|R|1129|L	24	AMD	D008268	18977788;	2
p|SUB|R|2107|H	24	AMD	D008268	10458172;	2
p|SUB|K|65|Q	718	AMD	D008268	24736606;	2
p|SUB|H|372|P	3614	AMD	D008268	16384941;	2
p|SUB|K|751|Q	2068	AMD	D008268	20375340;	2
p|SUB|V|965|I	2201	AMD	D008268	24899048;	2
p|SUB|G|157|R	2979	AMD	D008268	15452722;	2
p|SUB|R|735|W	718	AMD	D008268	24736606;	2
p|SUB|A|323|T	25794	AMD	D008268	16280978;	2
p|SUB|R|1107|C	24	AMD	D008268	10458172;	2
p|SUB|N|78|K	10936	AMD	D008268	11466257;	2
p|SUB|M|127|R	5444	AMD	D008268	20042177;	2
p|SUB|V|412|M	3426	AMD	D008268	25986072;	2
p|SUB|E|300|D	7439	AMD	D008268	13129869;	2
p|SUB|G|1977|S	24	AMD	D008268	10458172;	2
p|SUB|V|16|A	6648	AMD	D008268	19753309;	2
p|SUB|H|244|R	30813	AMD	D008268	16384943;	2
p|SUB|S|542|X	6101	AMD	D008268	22917891;	2
p|SUB|S|403|A	51164	AMD	D008268	24667411;	2
p|SUB|Y|204|H	263	AMD	D008268	20042653;	2
p|SUB|R|92|S	7439	AMD	D008268	18509027;	2
p|SUB|G|991|X	24	AMD	D008268	15017103;	2
p|SUB|D|442|G	263	AMD	D008268	25629512;	2
p|SUB|D|90|G	3075	AMD	D008268	24847005;	2
p|SUB|M|2130|K	24	AMD	D008268	22948568;	2
p|SUB|A|252|G	5444	AMD	D008268	20042177;	2
p|SUB|K|308|R	83603	AMD	D008268	24833735;	2
p|SUB|R|356|H	81494	AMD	D008268	19365580;	2
p|SUB|P|301|L	4313	AMD	D008268	25227315;	2
p|SUB|P|1948|L	24	AMD	D008268	10634626;	2
p|SUB|M|299|V	6785	AMD	D008268	16885922;	2
p|SUB|Q|257|R	55785	AMD	D008268	25629512;	2
p|SUB|L|9|H	629	AMD	D008268	24453474;	2
p|SUB|G|222|E	7439	AMD	D008268	18509027;	2
p|SUB|H|155|R	5444	AMD	D008268	20042177;	2
p|SUB|R|1164|X	368	AMD	D008268	11439001;	2
p|SUB|N|198|K	3614	AMD	D008268	16384941;	2
p|SUB|S|1619|R	718	AMD	D008268	24736606;	2
p|SUB|R|25|Q	7439	AMD	D008268	9700209;	2
p|SUB|R|25|W	7439	AMD	D008268	17646752;	2
p|SUB|C|16|Y	N	AMD	D008268	19895863;	2
p|SUB|Y|113|H	2052	AMD	D008268	15774926;	2
p|SUB|D|312|E	7439	AMD	D008268	20375334;	2
p|SUB|A|240|T	25794	AMD	D008268	16280978;	2
p|SUB|G|863|A	24	AMD	D008268	11919200;	2
p|SUB|R|105|W	3614	AMD	D008268	16384941;	2
p|SUB|S|108|T	10936	AMD	D008268	11466257;	2
p|SUB|T|300|A	55054	AMD	D008268	18366306;	2
p|SUB|P|297|S	7439	AMD	D008268	13129869;	2
p|SUB|L|314|P	718	AMD	D008268	18325906;	2
p|SUB|P|20020077|A	N	AMD	D008268	21305728;	2
p|SUB|D|47|V	263	AMD	D008268	25629512;	2
p|SUB|D|5088|V	83872	AMD	D008268	17157600;	2
p|SUB|V|235|M	7439	AMD	D008268	9700209;	2
p|SUB|L|7|P	4852	AMD	D008268	17305733;	2
p|SUB|S|227|P	10516	AMD	D008268	20599547;16652333;	2
p|SUB|L|973|F	24	AMD	D008268	22706241;	2
p|SUB|R|240|H	722	AMD	D008268	19076829;	2
p|SUB|R|53|C	3075	AMD	D008268	24847005;	2
p|SUB|R|506|Q	348	AMD	D008268	19860767;	2
p|SUB|I|58|T	6648	AMD	D008268	20357718;	2
p|SUB|F|305|S	7439	AMD	D008268	9700209;	2
p|SUB|E|112|R	263	AMD	D008268	16823865;	2
p|SUB|R|518|X	368	AMD	D008268	11439001;	2
p|SUB|M|514|R	81494	AMD	D008268	19365580;	2
p|SUB|S|2255|I	24	AMD	D008268	10634626;	2
p|SUB|D|226|N	3614	AMD	D008268	16384941;	2
p|SUB|R|149|Q	25794	AMD	D008268	16280978;	2
p|SUB|Q|192|E	5444	AMD	D008268	20042177;	2
p|SUB|C|431|Y	3075	AMD	D008268	18336910;	2
p|SUB|S|452|X	6101	AMD	D008268	22917891;	2
p|SUB|L|567|F	7439	AMD	D008268	17898294;	2
p|SUB|E|119|Q	7439	AMD	D008268	17898294;	2
p|SUB|R|141|L	4016	AMD	D008268	21236409;	2
p|SUB|S|126|F	25794	AMD	D008268	16280978;	2
p|SUB|P|210|R	5961	AMD	D008268	7862413;	2
p|SUB|I|72|C	129685	AMD	D008268	15591052;	2
p|SUB|H|7|Y	25794	AMD	D008268	16280978;	2
p|SUB|H|138|Y	25794	AMD	D008268	16280978;	2
p|SUB|W|24|C	7439	AMD	D008268	9700209;	2
p|SUB|F|367|L	25794	AMD	D008268	16280978;	2
p|SUB|C|568|X	81494	AMD	D008268	19365580;	2
p|SUB|W|93|C	24115	AMD	D008268	16282372;20053664;	2
p|SUB|K|310|R	83603	AMD	D008268	24833735;	2
p|SUB|V|614|A	368	AMD	D008268	11439001;	2
p|SUB|R|73|H	263	AMD	D008268	19933179;	2
p|SUB|H|5245|Q	83872	AMD	D008268	17157600;	2
p|SUB|L|1970|F	24	AMD	D008268	10634626;	2
p|SUB|L|450|M	6120	AMD	D008268	15277666;	2
p|SUB|R|325|W	26254	AMD	D008268	12019215;	2
p|SUB|E|1144|K	2201	AMD	D008268	24899048;	2
p|SUB|R|212|H	24	AMD	D008268	12592048;	2
p|SUB|T|87|I	2979	AMD	D008268	15452722;	2
p|SUB|R|212|C	24	AMD	D008268	10458172;	2
p|SUB|G|202|R	10516	AMD	D008268	20599547;	2
p|SUB|S|156|C	21859	AMD	D008268	20206286;18295466;	2
p|SUB|R|218|C	7439	AMD	D008268	16282372;	2
p|SUB|R|95|X	263	AMD	D008268	22190594;	2
p|SUB|R|172|W	5961	AMD	D008268	24463884;	2
p|SUB|L|541|P	24	AMD	D008268	10958763;	2
p|SUB|C|217|R	10516	AMD	D008268	16652333;	2
p|SUB|E|936|D	3075	AMD	D008268	17396242;	2
p|SUB|G|412|E	10516	AMD	D008268	16652333;	2
p|SUB|R|53|H	3075	AMD	D008268	21270465;	2
p|SUB|P|200|C	2175	AMD	D008268	25379537;	2
p|SUB|L|412|F	7098	AMD	D008268	18753640;	2
p|SUB|H|402|Y	3075	AMD	D008268	17360715;	2
p|SUB|R|373|C	8842	AMD	D008268	18654668;	2
